# Supplementary material for: Genetic architecture of resistance to plant secondary metabolites in Photorhabdus entomopathogenic bacteria
Source: BMC Genomics. 2025 Oct 30;26:975. doi: 10.1186/s12864-025-12067-x (PMC12577137; doi:10.1186/s12864-025-12067-x)
Supplement: Supplementary file 4 — Supplementary material 4. [file 12864_2025_12067_MOESM4_ESM.txt]

>EN01 Na(+)/H(+) antiporter NhaB
ATGGAAACCAGTATCCTAAAAACAGCGGTAAAAAACTTTCTCGGCAACTCGCCAGATTGGTATAAGCTCGCTATCATCATCTTTCTCATCATCAACCCATTGATATTCTTTTTTATTAATCCATTTGTCACAGGCTGGCTGCTTGTTATCGAATTTATCTTTACGTTAGCAATGGCACTTAAATGTTACCCGTTACAACCGGGTGGCCTGTTGGCAATTGAAGCGGTCATCATCGGCATGACCTCCCCGCAACAAGTCGGTCATGAAATTGCTAATAACTTGGAAGTTGTACTGTTACTGATATTTATGGTCGCAGGAATTTACTTTATGAAGCAATTACTATTATTTGCTTTCACTAAACTCCTGCTCTCCATAAAATCTAAACGTATGCTTGCCTTAGCATTCTGCCTAGCCAGCGCATTCCTGTCAGCATTTCTTGATGCTCTGACAGTTATCGCGGTAGTTATTAGTGTTTCCCTTGGCTTCTATTCTATCTACAACAACTTCATTACTGATCAGAATGATGTCATTAACGCTAAACATGACAATCACATTGATACAGCAAAAAAGAAACAAACTCTTGAACAGTTTCGCGCTTTTTTGCGCAGTCTAATGATGCATGCAGGGGTAGGCACTGCACTTGGTGGTGTGATGACGATGGTAGGAGAACCCCAAAATCTGATTATCGCCAAAAACGTTAATTGGGATTTTGTCACCTTCTTTATTCGCATGGCTCCAATTACCCTACCTGTCTTTATCTGCGGGCTACTAGTCTGTTTTCTGGTCGAACACTTTAAACTGTTCGGTTATGGTACAGAATTGCCAGAACGCGTCCGACAGGTATTGGAAGATTACGATAAAAAAACCAGCGCAAAACGAACACATAAAGAAAAAGCACAGCTTATTGCTCAAGCGCTAATCGGTATATGGCTCATTGTCGCGCTGGCGTTTCATCTGGCAGAAGTTGGTCTGATTGGCCTTTCCGTCATTATTCTAACCACGTCGTTCTGTGGTATTACCGAAGAACATGCACTGGGTAAGGCATTTGAAGAGGCACTACCGTTCACGGCATTACTGACTGTATTCTTTTCTATCGTTGCCGTCATTGTTGACCAGCAACTGTTTACGCCATTTATTCAGTTCGTATTACAGGTTTCTGAAACTTCTCAACTTTCCCTGTTCTATCTGTTCAATGGCTTACTCTCATCAGTATCAGATAACGTATTTGTCGGTACGGTTTATATCAATGAAGCAAGAACTGCGATGCAAGAGGGCCTGATTTCACATAAACAATTTGAATATCTGGCTGTTGCGATTAATACCGGCACAAACCTGCCTTCCGTTGCCACACCTAACGGACAAGCTGCATTTCTATTCCTGTTGACGTCGACATTATCGCCATTGATTCGTTTATCTTATGGCCGCATGGTGATAATGGCACTACCTTATACCATTGTCATGACGCTGGTCGGTTTGCTGTGTGTAGAATTTCTGCTAATTCCAGTCACTGACATGATGGTTCATTGGGGCCTAATTGCTTTGCCATAA
>C-EN01 Na(+)/H(+) antiporter NhaB
ATGGAAACCAGTATCCTAAAAACAGCGGTAAAAAACTTTCTCGGCAACTCGCCAGATTGGTATAAGCTCGCTATCATCATCTTTCTCATCATCAACCCATTGATATTCTTTTTTATTAATCCATTTGTCACAGGCTGGCTGCTTGTTATCGAATTTATCTTTACGTTAGCAATGGCACTTAAATGTTACCCGTTACAACCGGGTGGCCTGTTGGCAATTGAAGCGGTCATCATCGGCATGACCTCCCCGCAACAAGTCGGTCATGAAATTGCTAATAACTTGGAAGTTGTACTGTTACTGATATTTATGGTCGCAGGAATTTACTTTATGAAGCAATTACTATTATTTGCTTTCACTAAACTCCTGCTCTCCATAAAATCTAAACGTATGCTTGCCTTAGCATTCTGCCTAGCCAGCGCATTCCTGTCAGCATTTCTTGATGCTCTGACAGTTATCGCGGTAGTTATTAGTGTTTCCCTTGGCTTCTATTCTATCTACAACAACTTCATTACTGATCAGAATGATGTCATTAACGCTAAACATGACAATCACATTGATACAGCAAAAAAGAAACAAACTCTTGAACAGTTTCGCGCTTTTTTGCGCAGTCTAATGATGCATGCAGGGGTAGGCACTGCACTTGGTGGTGTGATGACGATGGTAGGAGAACCCCAAAATCTGATTATCGCCAAAAACGTTAATTGGGATTTTGTCACCTTCTTTATTCGCATGGCTCCAATTACCCTACCTGTCTTTATCTGCGGGCTACTAGTCTGTTTTCTGGTCGAACACTTTAAACTGTTCGGTTATGGTACAGAATTGCCAGAACGCGTCCGACAGGTATTGGAAGATTACGATAAAAAAACCAGCGCAAAACGAACACATAAAGAAAAAGCACAGCTTATTGCTCAAGCGCTAATCGGTATATGGCTCATTGTCGCGCTGGCGTTTCATCTGGCAGAAGTTGGTCTGATTGGCCTTTCCGTCATTATTCTAACCACGTCGTTCTGTGGTATTACCGAAGAACATGCACTGGGTAAGGCATTTGAAGAGGCACTACCGTTCACGGCATTACTGACTGTATTCTTTTCTATCGTTGCCGTCATTGTTGACCAGCAACTGTTTACGCCATTTATTCAGTTCGTATTACAGGTTTCTGAAACTTCTCAACTTTCCCTGTTCTATCTGTTCAATGGCTTACTCTCATCAGTATCAGATAACGTATTTGTCGGTACGGTTTATATCAATGAAGCAAGAACTGCGATGCAAGAGGGCCTGATTTCACATAAACAATTTGAATATCTGGCTGTTGCGATTAATACCGGCACAAACCTGCCTTCCGTTGCCACACCTAACGGACAAGCTGCATTTCTATTCCTGTTGACGTCGACATTATCGCCATTGATTCGTTTATCTTATGGCCGCATGGTGATAATGGCACTACCTTATACCATTGTCATGACGCTGGTCGGTTTGCTGTGTGTAGAATTTCTGCTAATTCCAGTCACTGACATGATGGTTCATTGGGGCCTAATTGCTTTGCCATAA
>M-EN01 Na(+)/H(+) antiporter NhaB
ATGGAAACCAGTATCCTAAAAACAGCGGTAAAAAACTTTCTCGGCAACTCGCCAGATTGGTATAAGCTCGCTATCATCATCTTTCTCATCATCAACCCATTGATATTCTTTTTTATTAATCCATTTGTCACAGGCTGGCTGCTTGTTATCGAATTTATCTTTACGTTAGCAATGGCACTTAAATGTTACCCGTTACAACCGGGTGGCCTGTTGGCAATTGAAGCGGTCATCATCGGCATGACCTCCCCGCAACAAGTCGGTCATGAAATTGCTAATAACTTGGAAGTTGTACTGTTACTGATATTTATGGTCGCAGGAATTTACTTTATGAAGCAATTACTATTATTTGCTTTCACTAAACTCCTGCTCTCCATAAAATCTAAACGTATGCTTGCCTTAGCATTCTGCCTAGCCAGCGCATTCCTGTCAGCATTTCTTGATGCTCTGACAGTTATCGCGGTAGTTATTAGTGTTTCCCTTGGCTTCTATTCTATCTACAACAACTTCATTACTGATCAGAATGATGTCATTAACGCTAAACATGACAATCACATTGATACAGCAAAAAAGAAACAAACTCTTGAACAGTTTCGCGCTTTTTTGCGCAGTCTAATGATGCATGCAGGGGTAGGCACTGCACTTGGTGGTGTGATGACGATGGTAGGAGAACCCCAAAATCTGATTATCGCCAAAAACGTTAATTGGGATTTTGTCACCTTCTTTATTCGCATGGCTCCAATTACCCTACCTGTCTTTATCTGCGGGCTACTAGTCTGTTTTCTGGTCGAACACTTTAAACTGTTCGGTTATGGTACAGAATTGCCAGAACGCGTCCGACAGGTATTGGAAGATTACGATAAAAAAACCAGCGCAAAACGAACACATAAAGAAAAAGCACAGCTTATTGCTCAAGCGCTAATCGGTATATGGCTCATTGTCGCGCTGGCGTTTCATCTGGCAGAAGTTGGTCTGATTGGCCTTTCCGTCATTATTCTAACCACGTCGTTCTGTGGTATTACCGAAGAACATGCACTGGGTAAGGCATTTGAAGAGGCACTACTGTTCACGGCATTACTGACTGTATTCTTTTCTATCGTTGCCGTCATTGTTGACCAGCAACTGTTTACGCCATTTATTCAGTTCGTATTACAGGTTTCTGAAACTTCTCAACTTTCCCTGTTCTATCTGTTCAATGGCTTACTCTCATCAGTATCAGATAACGTATTTGTCGGTACGGTTTATATCAATGAAGCAAGAACTGCGATGCAAGAGGGCCTGATTTCACATAAACAATTTGAATATCTGGCTGTTGCGATTAATACCGGCACAAACCTGCCTTCCGTTGCCACACCTAACGGACAAGCTGCATTTCTATTCCTGTTGACGTCGACATTATCGCCATTGATTCGTTTATCTTATGGCCGCATGGTGATAATGGCACTACCTTATACCATTGTCATGACGCTGGTCGGTTTGCTGTGTGTAGAATTTCTGCTAATTCCAGTCACTGACATGATGGTTCATTGGGGCCTAATTGCTTTGCCATAA
>EN01 Transcriptional regulatory protein OmpR
ATGCAAGTAGATAACAAGATCCTTGTGGTGGATGATGACATGCGTTTACGAACGTTATTAGAGCGTTATCTGACAGAACAAGGTTTTCAGGTACGTAGTGCTGCTAATGCGGAGCAGATGGACCGCTTACTGACACGGGAATCTGTTAGCTTAATCGTATTGGATTTAATGTTACCAGGAGAGGATGGGCTTTCTGTTTGCCAAAGGCTGAGAAACCAAAGTAATCCGGTACCGATTATTATGGTGACCGCGAGGGGAGAAGAGGTAGATCGTATTGTTGGGCTGGAAATTGGTGCTGATGATTATATTCCGAAGCCATTTAATCCCCGTGAGCTATTAGCGCGTATCCGGGCGGTATTACGTCGTCAGGCGAATAAGTTATTGGGCCTACCGGCTGAGGATGATGCGATTATTAATTTTGGTAAGTTTAGCCTCAATTTGAGTACGCGGGAAATGTTTCAGGGAGATGAACATATTCAATTAACCAGTGGAGAATTTGCTGTATTGAAAGTACTGGTTTCTTATCCTGGCGTGCCACTGTCCCGTAATAAGTTGATGAATTTAGCGCGTGGCCGGGAATATAGCACGATGAAGCGATCGATTGATGTCTTGGTTTCACGTCTGCGCCGTGTGATTGAAGAAGATCCTACACATCCTCGCTATATCCAGACTATCTGGGGTCTGGGCTATGTCTTTGTGCCAGACGGAATTCGTGTATGA
>C-EN01 Transcriptional regulatory protein OmpR
ATGCAAGTAGATAACAAGATCCTTGTGGTGGATGATGACATGCGTTTACGAACGTTATTAGAGCGTTATCTGACAGAACAAGGTTTTCAGGTACGTAGTGCTGCTAATGCGGAGCAGATGGACCGCTTACTGACACGGGAATCTGTTAGCTTAATCGTATTGGATTTAATGTTACCAGGAGAGGATGGGCTTTCTGTTTGCCAAAGGCTGAGAAACCAAAGTAATCCGGTACCGATTATTATGGTGACCGCGAGGGGAGAAGAGGTAGATCGTATTGTTGGGCTGGAAATTGGTGCTGATGATTATATTCCGAAGCCATTTAATCCCCGTGAGCTATTAGCGCGTATCCGGGCGGTATTACGTCGTCAGGCGAATAAGTTATTGGGCCTACCGGCTGAGGATGATGCGATTATTAATTTTGGTAAGTTTAGCCTCAATTTGAGTACGCGGGAAATGTTTCAGGGAGATGAACATATTCAATTAACCAGTGGAGAATTTGCTGTATTGAAAGTACTGGTTTCTTATCCTGGCGTGCCACTGTCCCGTAATAAGTTGATGAATTTAGCGCGTGGCCGGGAATATAGCACGATGAAGCGATCGATTGATGTCTTGGTTTCACGTCTGCGCCGTGTGATTGAAGAAGATCCTACACATCCTCGCTATATCCAGACTATCTGGGGTCTGGGCTATGTCTTTGTGCCAGACGGAATTCGTGTATGA
>M-EN01 Transcriptional regulatory protein OmpR
ATGCAAGTAGATAACAAGATCCTTGTGGTGGATGATGACATGCGTTTACGAACGTTATTAGAGCGTTATCTGACAGAACAAGGTTTTCAGGTACGTAGTGCTGCTAATGCGGAGCAGATGGACCGCTTACTGACACGGGAATCTGTTAGCTTAATCGTATTGGATTTAATGTTACCAGGAGAGGATGGGCTTTCTGTTTGCCAAAGGCTGAGAAACCAAAGTAATCCGGTACCGATTATTATGGTGACCGCGAGGGGAGAAGAGGTAGATCGTATTGTTGGGCTGGAAATTGGTGCTGATGATTATATTCCGAAGCCATTTAATCCCCGTGAGCTATTAGCGCGTATCCGGGCGGTATTACGTCGTCAGGCGAATAAGTTATTGGGCCTACCGGCTGAGGATGATGCGATTATTAATTTTGGTAAGTTTAGCCTCAATTTGAGTACGCGGGAAATGTTTCAGGGAGATGAACATATTCAATTAACCAGTGGAGAATTTGCTGTATTGAAAGTACTGGTTTCTTATCCTGGCGTGCCACTGTCCCGTAATAAGTTGATGAATTTAGCGCGTGGCCGGGAATATAGCACGATGAAGCGATCGATTGATGTCTTGGGTTCACGTCTGCGCCGTGTGATTGAAGAAGATCCTACACATCCTCGCTATATCCAGACTATCTGGGGTCTGGGCTATGTCTTTGTGCCAGACGGAATTCGTGTATGA
>EN01 Enduracididine beta-hydroxylase mppO
ATGGTGTCTGATATTCAGGAGTCTAATGACTTCGTTTTTGAGCTTGACTCAACAGAGCAGACATATTTAAAGCAGCAATTTTTAGAGTCTACTCTAAAATATGACATTGATAATTTCGAGGAATTTTATTGGAAATGTTTTTATCAATCGTTTAATTTGCCTGTGCGTTTACAGAAAAAGTTATTTGACTTTCGTGCATTAGAAAATGAAAATTATTTGCTGATAAAGGGGTTGCCTATCCCTGATGATCTTTGCTTAACGCCTTTATCTTATGAACAAACAAATAGTTCTGAGGTGGCGGGGGTTCGTACTTTGATATCAACGATTTTATCTCGAATTGGATATATTTATTCGTTTGTTAATAAAAAGAACTTTAATTTTATCGATGATGTTTTTCCAATGGAAAAATATAAGGATATGCAGTTAGGGACAAACAAAGAGTTTTTAGAATGGCATGTTGAAGATGGTTTCCATGATGCAAAAGCGGATTGGGTTGCTTTATATTGTCTGCGTGGCGATAAAAATGCTGAAACCTACTTGTTTCAAACAAAGAATATTCATTTGGATGCTGAAACCATTGCTGAATTGCAAAAATCAAACTTTGAGATTGATGTCGATCCAACCTTTGTATCGAATGTCAGTGGCCGCCGTTGTGTTGCCGTATTAAGTCAACATAAAGAACCAGAAATGATATTTGATCCCGCTTATATGCGTTGTTTAACACCAAAGGCAGAAGCCGCGTTGGAAAAGTTGAATCAGTGTATTAATGAAAATAGAGAGGCTTTTATATTATCTCCTGGAGACATGTTGCTATTTGATAACCGTAAAGTTGCTCATGCACGCAGCGAGTATGAACCTCGATACGATGGTTATGATCGTTGGTTACTCAGAGCATTAATATTGGAATCAAAATTCAAAGCCAGAGATTACTTTTATACAGGTACTTTAAGGGCAAAATAA
>C-EN01 Enduracididine beta-hydroxylase mppO
ATGGTGTCTGATATTCAGGAGTCTAATGACTTCGTTTTTGAGCTTGACTCAACAGAGCAGACATATTTAAAGCAGCAATTTTTAGAGTCTACTCTAAAATATGACATTGATAATTTCGAGGAATTTTATTGGAAATGTTTTTATCAATCGTTTAATTTGCCTGTGCGTTTACAGAAAAAGTTATTTGACTTTCGTGCATTAGAAAATGAAAATTATTTGCTGATAAAGGGGTTGCCTATCCCTGATGATCTTTGCTTAACGCCTTTATCTTATGAACAAACAAATAGTTCTGAGGTGGCGGGGGTTCGTACTTTGATATCAACGATTTTATCTCGAATTGGATATATTTATTCGTTTGTTAATAAAAAGAACTTTAATTTTATCGATGATGTTTTTCCAATGGAAAAATATAAGGATATGCAGTTAGGGACAAACAAAGAGTTTTTAGAATGGCATGTTGAAGATGGTTTCCATGATGCAAAAGCGGATTGGGTTGCTTTATATTGTCTGCGTGGCGATAAAAATGCTGAAACCTACTTGTTTCAAACAAAGAATATTCATTTGGATGCTGAAACCATTGCTGAATTGCAAAAATCAAACTTTGAGATTGATGTCGATCCAACCTTTGTATCGAATGTCAGTGGCCGCCGTTGTGTTGCCGTATTAAGTCAACATAAAGAACCAGAAATGATATTTGATCCCGCTTATATGCGTTGTTTAACACCAAAGGCAGAAGCCGCGTTGGAAAAGTTGAATCAGTGTATTAATGAAAATAGAGAGGCTTTTATATTATCTCCTGGAGACATGTTGCTATTTGATAACCGTAAAGTTGCTCATGCACGCAGCGAGTATGAACCTCGATACGATGGTTATGATCGTTGGTTACTCAGAGCATTAATATTGGAATCAAAATTCAAAGCCAGAGATTACTTTTATACAGGTACTTTAAGGGCAAAATAA
>M-EN01 Enduracididine beta-hydroxylase mppO
ATGGTGTCTGATATTCAGGAGTCTAATGACTTCGTTTTTGAGCTTGACTCAACAGAGCAGACATATTTAAAGCAGCAATTTTTAGAGTCTACTCTAAAATATGACATTGATAATTTCGAGGAATTTTATTGGAAATGTTTTTATCAATCGTTTAATTTGCCTGTGCGTTTACAGAAAAAGTTATTTGACTTTCGTGCATTAGAAAATGAAAATTATTTGCTGATAAAGGGGTTGCCTATCCCTGATGATCTTTGCTTAACGCCTTTATCTTATGAACAAACAAATAGTTCTGAGGTGGCGGGGGTTCGTACTTTGATATCAACGATTTTATCTCGAATTGGATATATTTATTCGTTTGTTAATAAAAAGAACTTTAATTTTATCGATGATGTTTTTCCAATGGAAAAATATAAGGATATGCAGTTAGGGACAAACAAAGAGTTTTTAGAATGGCATGTTGAAGATGGTTTCCATGATGCAAAAGCGGATTGGGTTGCTTTATATTGTCTGCGTGGCGATAAAAATGCTGAAACCTACTTGTTTCAAACAAAGAATATTCATTTGGATGCTGAAACCATTGCTGAATTGCAAAAATCAAACTTTGAGATTGATGTCGATCCAACCTTTGTATCGAATGTCAGTGGCCGCCGTTGTGTTGCCGTATTAAGTCAACATAAAGAACCAGAAATGATATTTGATCCCGCTTATATGCGTTGTTTAACACCAAAGGCAGAAGCCGCGTTGGAAAAGTTGAATCAGTGTATTAATGAAAATAGAGAGGCTTTTATATTATCTCCTGGAGACATGTTGCTATTTGATAACCGTAAAGTTGCTCATGCACTCAGCGAGTATGAACCTCGATACGATGGTTATGATCGTTGGTTACTCAGAGCATTAATATTGGAATCAAAATTCAAAGCCAGAGATTACTTTTATACAGGTACTTTAAGGGCAAAATAA
>IT6 Osmolarity sensor protein EnvZ
ATGAGATTATTGCGATTCTCCCCTCGCAGCACGTTTACCCATACTTTATTCCTGATTATGGCTATGCTGTTTATCAGTCTGGTAACCAGCTACTTGGTTGTTGTGAATTTCGTTATTATGCCAAGTTTGCAGCAGTTCAATAAGGTATTAGCGTATGAAGTTCGTACCCTAATGGCTGAAAAATTGAAGTTAGAGGATGGCTCTTTTCTGGTGATATCGCCGGTAGTTCGCCGGGAGATTTATCAGGAATTGGGTATTACGCTCTATTCTGAATCTGATGCGGAGATACAAGGTTTATGTTGGGCCAGACGTTATGATTTCCTGAGTGAGAAGATGGGCGAGTACCTTGGTGGCAAGGCTGATCTTCGTCTGGAAATAAACACAGATAGCCCTATACTTTGGCTTAATTCTTATTTGGCCCCCGATATTTGGGTCAGGGTTCCTTTGACTGAGATCGAACAAAATCAATTCTCTCCTATTTTCCGCTATACACTGGCAATTCTATTACTGGTATTCGGTTGTATCTGGCTTTATATCCGTTTTCAGAACCGGCCTTTACTGGAAATGGAGTATGCCGCCAGGCAAACAGGTAAAGGTATTATGATGCCGGCGGTGCGGGAAGCGGGCTCTCTGGAAGTTCGTGCAGCCATTCGCGCATTTAACCAAATGTCCGCCGGGATAAAACTATTGGAAAGTGACCGCACGATATTAATTGCCGGCGTAAGCCATGATTTGCGTACGCCGCTGACACGTATTCGACTGGCAACAGAAATGATGAGCAAGGAAGATACTTATCTGTCTGAATCTATCAATAAAGATATTGAAGAGTGTAACGCCATTATTGAGCAATTCATTGACTATCTCCGTACCGGGCAGGAAATGCCAATGGAGTTTTGTGAACTGAATTCTATTCTCAAAGAGGTTATTTCCGCCGAGAATGGCTATGAACAGGATATTGAAAACCATCTGTCTCTTCACCCAATAACCGTTAACGCCAATCCGATTTCTATTAAACGGGCATTGGCTAATCTGTTGGTTAATGCCAATCGTTATGGTAACGGCTGGATTAAAGTGAGTAGTGGTCAGACAAATAAATTTGCTTGGTTTCAGGTAGAAGATAATGGAGCCGGCATCAAACAGGAAGATTTGCCACGGTTATTTCAGCCATTTGTTCGTGGCGAAAGAGCGCGCAGCAGCAGTGGAACAGGGTTAGGTCTGGCGATTGTTCAGCGAATTATTGATGCTCATGATGGGAAAATTGAAATGGGCACCAGCCTCAGAGGGGGATTATCTATCCGTGTCTGTATTCCTGTTGTGGAAGATAATTTTTAA
>C-IT6 Osmolarity sensor protein EnvZ
ATGAGATTATTGCGATTCTCCCCTCGCAGCACGTTTACCCATACTTTATTCCTGATTATGGCTATGCTGTTTATCAGTCTGGTAACCAGCTACTTGGTTGTTGTGAATTTCGTTATTATGCCAAGTTTGCAGCAGTTCAATAAGGTATTAGCGTATGAAGTTCGTACCCTAATGGCTGAAAAATTGAAGTTAGAGGATGGCTCTTTTCTGGTGATATCGCCGGTAGTTCGCCGGGAGATTTATCAGGAATTGGGTATTACGCTCTATTCTGAATCTGATGCGGAGATACAAGGTTTATGTTGGGCCAGACGTTATGATTTCCTGAGTGAGAAGATGGGCGAGTACCTTGGTGGCAAGGCTGATCTTCGTCTGGAAATAAACACAGATAGCCCTATACTTTGGCTTAATTCTTATTTGGCCCCCGATATTTGGGTCAGGGTTCCTTTGACTGAGATCGAACAAAATCAATTCTCTCCTATTTTCCGCTATACACTGGCAATTCTATTACTGGTATTCGGTTGTATCTGGCTTTATATCCGTTTTCAGAACCGGCCTTTACTGGAAATGGAGTATGCCGCCAGGCAAACAGGTAAAGGTATTATGATGCCGGCGGTGCGGGAAGCGGGCTCTCTGGAAGTTCGTGCAGCCATTCGCGCATTTAACCAAATGTCCGCCGGGATAAAACTATTGGAAAGTGACCGCACGATATTAATTGCCGGCGTAAGCCATGATTTGCGTACGCCGCTGACACGTATTCGACTGGCAACAGAAATGATGAGCAAGGAAGATACTTATCTGTCTGAATCTATCAATAAAGATATTGAAGAGTGTAACGCCATTATTGAGCAATTCATTGACTATCTCCGTACCGGGCAGGAAATGCCAATGGAGTTTTGTGAACTGAATTCTATTCTCAAAGAGGTTATTTCCGCCGAGAATGGCTATGAACAGGATATTGAAAACCATCTGTCTCTTCACCCAATAACCGTTAACGCCAATCCGATTTCTATTAAACGGGCATTGGCTAATCTGTTGGTTAATGCCAATCGTTATGGTAACGGCTGGATTAAAGTGAGTAGTGGTCAGACAAATAAATTTGCTTGGTTTCAGGTAGAAGATAATGGAGCCGGCATCAAACAGGAAGATTTGCCACGGTTATTTCAGCCATTTGTTCGTGGCGAAAGAGCGCGCAGCAGCAGTGGAACAGGGTTAGGTCTGGCGATTGTTCAGCGAATTATTGATGCTCATGATGGGAAAATTGAAATGGGCACCAGCCTCAGAGGGGGATTATCTATCCGTGTCTGTATTCCTGTTGTGGAAGATAATTTTTAA
>M-IT6 Osmolarity sensor protein EnvZ
ATGAGATTATTGCGATTCTCCCCTCGCAGCACGTTTACCCATACTTTATTCCTGATTATGGCTATGCTGTTTATCAGTCTGGTAACCAGCTACTTGGTTGTTGTGAATTTCGTTATTATGCCAAGTTTGCAGCAGTTCAATAAGGTATTAGCGTATGAAGTTCGTACCCTAATGGCTGAAAAATTGAAGTTAGAGGATGGCTCTTTTCTGGTGATATCGCCGGTAGTTCGCCGGGAGATTTATCAGGAATTGGGTATTACGCTCTATTCTGAATCTGATGCGGAGATACAAGGTTTATGTTGGGCCAGACGTTATGATTTCCTGAGTGAGAAGATGGGCGAGTACCTTGGTGGCAAGGCTGATCTTCGTCTGGAAATAAACACAGATAGCCCTATACTTTGGCTTAATTCTTATTTGGCCCCCGATATTTGGGTCAGGGTTCCTTTGACTGAGATCGAACAAAATCAATTCTCTCCTATTTTCCGCTATACACTGGCAATTCTATTACTGGTATTCGGTTGTATCTGGCTTTATATCCGTTTTCAGAACCGGCCTTTACTGGAAATGGAGTATGCCGCCAGGCAAACAGGTAAAGGTATTATGATGCCGGCGGTGCGGGAAGCGGGCTCTCTGGAAGTTCGTGCAGCCATTCGCGCATTTAACCAAATGTCCGCCGGGATAAAACTATTGGAAAGTGACCGCACGATATTAATTGCCGGCGTAAGCCATGATTTGCGTACGCCGCTGACACGTATTCGACTGGCAACAGAAATGATGAGCAAGGAAGATACTTATCTGTCTGAATCTATCAATAAAGATATTGAAGAGTGTAACGCCATTATTGAGCAATTCATTGACTATCTCCGTACCGGGCAGGAAATGCCAATGGAGTTTTGTGAACTGAATTCTATTCTCAAAGAGGTTATTTCCGCCGAGAATGGCTATGAACAGGATATTGAAAACCATCTGTCTCTTCACCCAATAACCGTTAACGCCAATCCGATTTCTATTAAACAGGCATTGGCTAATCTGTTGGTTAATGCCAATCGTTATGGTAACGGCTGGATTAAAGTGAGTAGTGGTCAGACAAATAAATTTGCTTGGTTTCAGGTAGAAGATAATGGAGCCGGCATCAAACAGGAAGATTTGCCACGGTTATTTCAGCCATTTGTTCGTGGCGAAAGAGCGCGCAGCAGCAGTGGAACAGGGTTAGGTCTGGCGATTGTTCAGCGAATTATTGATGCTCATGATGGGAAAATTGAAATGGGCACCAGCCTCAGAGGGGGATTATCTATCCGTGTCTGTATTCCTGTTGTGGAAGATAATTTTTAA
>IR2 HTH-type transcriptional repressor FabR
GTGAGTAACATTATCGGCATCAGAGCGAAACAGAAAGAAAAAACTCGTCGTTCACTGATTGAAGCTGCTTTCAGCCAGTTGAGTGCCGAAAGGAGTTTTACCAGCCTTAGCTTGCGTGAAGTCGCCCGTGAAGCAGGTATTGCACCTACTTCATTTTATCGTCATTTCCGCGATGTTGATGAGCTTGGGCTCACTATGGTGGATGAAAGTGGTTTGATGTTACGTCAGTTAATGAGGCAAGCCCGGCAACGTATTGCTAAAGGTGGCAGTGTCATCCGTACGTCTGTTTCAACTTTTATGGAATTTATCGGTAATAACCCAAATGCATTCCGATTATTATTACGTGAACGTTCAGGGACTTCTGCTGAATTTCGTGCCGCTGTCGCACGGGAAATACAACATTTTATTGCTGAGCTGGCAGACTATTTAGAACAGGAAAGCTGTATGCCGAGGCATTTTACTGAAGTGCAGGCAGAGGCAATGGTAACAATAGTATTCAGTGCAGGTGCAGAAGCACTGGATATTGATTTGGAGAAAAGACAGCGTTTAGAAGAACGTTTAGTCTTGCAGCTACGGATGATTGCTAAAGGTGCATATTATTGGTATCGCAAAGAAATGAACCCACCGAACCCTAAACTTAAATAA
>C-IR2 HTH-type transcriptional repressor FabR
GTGAGTAACATTATCGGCATCAGAGCGAAACAGAAAGAAAAAACTCGTCGTTCACTGATTGAAGCTGCTTTCAGCCAGTTGAGTGCCGAAAGGAGTTTTACCAGCCTTAGCTTGCGTGAAGTCGCCCGTGAAGCAGGTATTGCACCTACTTCATTTTATCGTCATTTCCGCGATGTTGATGAGCTTGGGCTCACTATGGTGGATGAAAGTGGTTTGATGTTACGTCAGTTAATGAGGCAAGCCCGGCAACGTATTGCTAAAGGTGGCAGTGTCATCCGTACGTCTGTTTCAACTTTTATGGAATTTATCGGTAATAACCCAAATGCATTCCGATTATTATTACGTGAACGTTCAGGGACTTCTGCTGAATTTCGTGCCGCTGTCGCACGGGAAATACAACATTTTATTGCTGAGCTGGCAGACTATTTAGAACAGGAAAGCTGTATGCCGAGGCATTTTACTGAAGTGCAGGCAGAGGCAATGGTAACAATAGTATTCAGTGCAGGTGCAGAAGCACTGGATATTGATTTGGAGAAAAGACAGCGTTTAGAAGAACGTTTAGTCTTGCAGCTACGGATGATTGCTAAAGGTGCATATTATTGGTATCGCAAAGAAATGAACCCACCGAACCCTAAACTTAAATAA
>M-IR2 HTH-type transcriptional repressor FabR
GTGAGTAACATTATCGGCATCAGAGCGAAACAGAAAGAAAAAACTCGTCGTTCACTGATTGAAGCTGCTTTCAGCCAGTTGAGTGCCGAAAGGAGTTTTACCAGCCTTAGCTTGCATGAAGTCGCCCGTGAAGCAGGTATTGCACCTACTTCATTTTATCGTCATTTCCGCGATGTTGATGAGCTTGGGCTCACTATGGTGGATGAAAGTGGTTTGATGTTACGTCAGTTAATGAGGCAAGCCCGGCAACGTATTGCTAAAGGTGGCAGTGTCATCCGTACGTCTGTTTCAACTTTTATGGAATTTATCGGTAATAACCCAAATGCATTCCGATTATTATTACGTGAACGTTCAGGGACTTCTGCTGAATTTCGTGCCGCTGTCGCACGGGAAATACAACATTTTATTGCTGAGCTGGCAGACTATTTAGAACAGGAAAGCTGTATGCCGAGGCATTTTACTGAAGTGCAGGCAGAGGCAATGGTAACAATAGTATTCAGTGCAGGTGCAGAAGCACTGGATATTGATTTGGAGAAAAGACAGCGTTTAGAAGAACGTTTAGTCTTGCAGCTACGGATGATTGCTAAAGGTGCATATTATTGGTATCGCAAAGAAATGAACCCACCGAACCCTAAACTTAAATAA
>IL9 DNA-directed RNA polymerase subunit beta rpoB
ATGGTTTACTCCTATACCGAGAAAAAACGTATTCGTAAGGATTTTGGTAAGCGTCCGCAAGTGTTGGACGTACCTTATCTCCTTTCTATCCAACTTGACTCGTTCCAGAAGTTTATCGAGCAAGATCCAGAAGGCCAGAATGGTTTAGAAGCGGCATTCCGTTCTGTATTCCCAATCCAGAGCTACAGTGGCAGTTCGGAGCTGCAATACGTTAGCTACCGTCTTGGTGAGCCAGTGTTTGATGTTAAAGAGTGCCAGATTCGTGGTGTAACTTATTCTGCACCTCTGCGCGTTAAGCTGCGTCTGGTTATCTATGAACGTGAAGCACCGGAAGGTACGGTCAAAGATATCAAAGAGCAAGAAGTCTACATGGGTGAAATTCCGCTCATGACTGACAACGGTACTTTTGTTATCAATGGTACTGAGCGGGTTATTGTCTCCCAGTTGCATCGTAGTCCTGGTGTATTCTTTGACAGCGATAAGGGTAAAACTCACTCATCCGGTAAGGTACTGTATAACGCACGTATTATTCCTTACCGTGGTTCTTGGTTAGATTTCGAATTCGATCCAAAAGATAATCTGTTTGTGCGCATTGACCGCCGTCGTAAATTGCCGGCAACGATTATTCTGCGTGCAATGAATTACAGCACTGAAGAGATTTTGAACCTGTTCTTCAGTAAAACGATTTTCGAAATTCGTGACAACAGACTGCAAATGACGCTGGTACCAGAACGTTTGCGTGGTGAAACCGCTTCTTTTGATATTGAAGCAAACGGCAAGGTTTATGTTGAAAAAGGCCGTCGTATTACCGCACGTCATATCCGCCAGTTAGAAAAAGATGAAGTGAACCGTATTGAGGTTCCTGTTGAATACATTGCGGGTAAAGTTGTTGCAAGAGACTACATTGATGTCAACACAGGTGAAATTATCTGTGCTGCTAACATGGAGCTCTCTTTAGATCTGTTGGCACGTTTGAGCCAATCTGGTCATAAATCTATCGAAACATTGTTCACCAACGATTTAGATCACGGCGCATATATTTCCGAGACACTTCGTGTTGATCCAACCAATGACCGTTTGAGTGCTTTGGTTGAGATTTATCGCATGATGCGTCCTGGTGAGCCACCAACCCGTGAAGCGGCAGAAAATCTGTTTGAAAATCTGTTCTTCTCAGAAGATCGTTATGATCTTTCTGCGGTTGGTCGTATGAAATTCAACCGCTCATTGAGCCGTGAAGAAGTCGAAGGATCTGGTATTCTGAGTAAAGATGACATCATTGATGTCATGAAAAAACTCATTGATATCCGTAATGGTAAAGGTGAAGTCGACGATATCGACCACTTAGGTAACCGTCGTATCCGTTCTGTTGGTGAGATGGCAGAAAACCAGTTCCGTGTTGGTCTGGTACGCGTTGAGCGTGCAGTGAAAGAGCGTCTGTCTCTGGGTGATCTGGATACACTGATGCCTCAGGATATGATCAACGCTAAGCCGATTTCAGCCGCAGTGAAAGAATTCTTTGGTTCCAGCCAGCTGTCTCAGTTTATGGACCAAAACAACCCACTTTCTGAAATCACTCACAAACGCCGTATCTCTGCGTTGGGTCCAGGTGGTTTGACCCGTGAGCGTGCGGGCTTCGAAGTGCGTGACGTACATCCAACGCACTATGGTCGAGTATGTCCAATCGAAACCCCGGAAGGTCCGAACATCGGTCTGATTAACTCATTGTCTGTTTATGCGCAGACTAACGAGTATGGTTTCCTTGAAACCCCATATCGTCTGGTTCGTGATGGTGTTGTTACTGATGAAATTCACTATCTGTCTGCGATTGAAGAAGGTAACTTCGTTATCGCACAGGCAAACACCGTATTAGATGACGAAGGCCACTTCGTTGAAGATCTGATAACTTGCCGTAATTATGGTGAATCCAGCTTATTTAACCGTGAGCAGGTTGAATATATGGACGTTTCCACCCAGCAGGTGGTTTCCGTTGGTGCTTCCTTGATCCCATTCTTGGAACACGATGACGCAAACCGCGCATTGATGGGTGCAAACATGCAACGTCAGGCTGTTCCTACTCTGCGTGCTGATAAGCCGTTGGTCGGGACAGGTATGGAACGTGCAGTAGCCGTTGACTCAGGTGTAACTTCTGTTGCTAAACGCGGTGGTGTGGTTCAATACGTTGATGCATCTCGTATCGTTATCAAAGTAAATGAAGACGAAATGTATCCGGGTGAAGCAGGTATTGATATTTATAACCTGACTAAATATACCCGTTCTAACCAGAACACCTGTATTAACCAGATGCCATGTGTCTCTCTGGGCGAACCGGTGGAACGTGGTGACGTACTGGCTGATGGTCCATCTACTGACTTGGGTGAACTGGCTCTGGGCCAGAACATGCGCGTAGCGTTCATGCCGTGGAATGGTTATAACTTCGAGGACTCCATCTTAGTTTCTGAGCGTGTCGTCCAGGAAGATCGCTTTACGACCATTCATATCCAGGAACTGGCTTGCGTATCTCGTGATACCAAATTAGGGCCTGAAGAGATCACGGCTGACATCCCTAACGTAGGTGAGGCTGCACTCTCCAAGCTGGATGAATCCGGTATTGTTTACATCGGTGCGGAAGTAACCGGCGGTGACATTCTGGTTGGTAAAGTGACACCTAAAGGTGAAACTCAGCTGACGCCAGAAGAAAAACTGCTGCGTGCTATCTTCGGTGAGAAAGCGTCTGATGTTAAAGACTCTTCTCTGCGCGTACCAAATGGCGTATCCGGTACGGTTATCGACGTACAGGTATTTACCCGTGATGGTGTAGAAAAAGATAAACGTGCCTTGGAAATTGAAGAGATGCAGCTGCGTCAGGCTAAGAAGGACCTGACAGAAGAGTTGCAAATCTTTGAAGCTGGCCTGTTTGCACGTATCCGTTCTGTTTTGATTGCAGGCGGCATCGAAGCTGAGAAACTGGATAAACTGCCTCGTGGGCGTTGGTTGGAATTGGGTCTGGCTGATGAAGAGAAACAGAATCAGTTGGAACAGTTGGCTGAACAGTATGACGAACTCAAAGCTGAGTTCGAGAAAAAACTGGATGCTAAACGCCGTAAGATCACACAGGGTGATGATCTGGCACCGGGTGTGCTGAAAATCGTCAAAGTTTATCTGGCGGTTAAACGTCAGATTCAGCCTGGTGATAAGATGGCAGGTCGCCACGGTAACAAGGGTGTTATCTCCAAGATCAACCCGATCGAAGATATGCCTTACGATGAAAACGGCACTCCGGTAGATATCGTACTGAACCCACTGGGCGTACCATCACGTATGAACATTGGTCAGATCTTGGAAACGCATCTGGGCATGGCTGCGAAAGGTATTGGCGACAAGATCAATGCGATGCTGAAACAGCAGCAGGAAGTTGCCAAACTGCGTGAATTTATCCAGAAAGCTTATAACCTGGGTGATGAAACCCGTCAGAAAGTTGATCTGAGCACTTTCTCTGATGAAGAAGTTATGCGTTTGGCAGAAAACCTGAAAAAAGGCATGCCAATTGCGACACCAGTGTTTGATGGTGCGAAAGAGAAAGAAATAAAAGAGCTGCTGAAATTGGGTGACTTGCCAACTTCTGGTCAAATTACCCTGTTTGATGGTCGTACCGGTGAGCAATTTGAGCGTCAGGTTACCGTTGGCTACATGTATATGCTGAAGCTGAACCACTTGGTGGATGACAAAATGCACGCTCGTTCAACGGGTTCGTACAGTCTGGTTACTCAGCAACCGTTGGGTGGTAAGGCGCAGTTCGGTGGTCAACGCTTCGGTGAGATGGAAGTGTGGGCATTGGAAGCATATGGTGCCGCGTACACCTTGCAGGAAATGCTCACCGTCAAGTCCGACGATGTTAACGGCCGTACCAAGATGTATAAAAACATCGTGGATGGCAACCACCAGATGGAGCCAGGTATGCCGGAATCCTTCAACGTATTGTTGAAAGAGATCCGCTCTCTGGGTATCAACATCGAGCTGGAAGGCGAATAA
>C-IL9 DNA-directed RNA polymerase subunit beta rpoB
ATGGTTTACTCCTATACCGAGAAAAAACGTATTCGTAAGGATTTTGGTAAGCGTCCGCAAGTGTTGGACGTACCTTATCTCCTTTCTATCCAACTTGACTCGTTCCAGAAGTTTATCGAGCAAGATCCAGAAGGCCAGAATGGTTTAGAAGCGGCATTCCGTTCTGTATTCCCAATCCAGAGCTACAGTGGCAGTTCGGAGCTGCAATACGTTAGCTACCGTCTTGGTGAGCCAGTGTTTGATGTTAAAGAGTGCCAGATTCGTGGTGTAACTTATTCTGCACCTCTGCGCGTTAAGCTGCGTCTGGTTATCTATGAACGTGAAGCACCGGAAGGTACGGTCAAAGATATCAAAGAGCAAGAAGTCTACATGGGTGAAATTCCGCTCATGACTGACAACGGTACTTTTGTTATCAATGGTACTGAGCGGGTTATTGTCTCCCAGTTGCATCGTAGTCCTGGTGTATTCTTTGACAGCGATAAGGGTAAAACTCACTCATCCGGTAAGGTACTGTATAACGCACGTATTATTCCTTACCGTGGTTCTTGGTTAGATTTCGAATTCGATCCAAAAGATAATCTGTTTGTGCGCATTGACCGCCGTCGTAAATTGCCGGCAACGATTATTCTGCGTGCAATGAATTACAGCACTGAAGAGATTTTGAACCTGTTCTTCAGTAAAACGATTTTCGAAATTCGTGACAACAGACTGCAAATGACGCTGGTACCAGAACGTTTGCGTGGTGAAACCGCTTCTTTTGATATTGAAGCAAACGGCAAGGTTTATGTTGAAAAAGGCCGTCGTATTACCGCACGTCATATCCGCCAGTTAGAAAAAGATGAAGTGAACCGTATTGAGGTTCCTGTTGAATACATTGCGGGTAAAGTTGTTGCAAGAGACTACATTGATGTCAACACAGGTGAAATTATCTGTGCTGCTAACATGGAGCTCTCTTTAGATCTGTTGGCACGTTTGAGCCAATCTGGTCATAAATCTATCGAAACATTGTTCACCAACGATTTAGATCACGGCGCATATATTTCCGAGACACTTCGTGTTGATCCAACCAATGACCGTTTGAGTGCTTTGGTTGAGATTTATCGCATGATGCGTCCTGGTGAGCCACCAACCCGTGAAGCGGCAGAAAATCTGTTTGAAAATCTGTTCTTCTCAGAAGATCGTTATGATCTTTCTGCGGTTGGTCGTATGAAATTCAACCGCTCATTGAGCCGTGAAGAAGTCGAAGGATCTGGTATTCTGAGTAAAGATGACATCATTGATGTCATGAAAAAACTCATTGATATCCGTAATGGTAAAGGTGAAGTCGACGATATCGACCACTTAGGTAACCGTCGTATCCGTTCTGTTGGTGAGATGGCAGAAAACCAGTTCCGTGTTGGTCTGGTACGCGTTGAGCGTGCAGTGAAAGAGCGTCTGTCTCTGGGTGATCTGGATACACTGATGCCTCAGGATATGATCAACGCTAAGCCGATTTCAGCCGCAGTGAAAGAATTCTTTGGTTCCAGCCAGCTGTCTCAGTTTATGGACCAAAACAACCCACTTTCTGAAATCACTCACAAACGCCGTATCTCTGCGTTGGGTCCAGGTGGTTTGACCCGTGAGCGTGCGGGCTTCGAAGTGCGTGACGTACATCCAACGCACTATGGTCGAGTATGTCCAATCGAAACCCCGGAAGGTCCGAACATCGGTCTGATTAACTCATTGTCTGTTTATGCGCAGACTAACGAGTATGGTTTCCTTGAAACCCCATATCGTCTGGTTCGTGATGGTGTTGTTACTGATGAAATTCACTATCTGTCTGCGATTGAAGAAGGTAACTTCGTTATCGCACAGGCAAACACCGTATTAGATGACGAAGGCCACTTCGTTGAAGATCTGATAACTTGCCGTAATTATGGTGAATCCAGCTTATTTAACCGTGAGCAGGTTGAATATATGGACGTTTCCACCCAGCAGGTGGTTTCCGTTGGTGCTTCCTTGATCCCATTCTTGGAACACGATGACGCAAACCGCGCATTGATGGGTGCAAACATGCAACGTCAGGCTGTTCCTACTCTGCGTGCTGATAAGCCGTTGGTCGGGACAGGTATGGAACGTGCAGTAGCCGTTGACTCAGGTGTAACTTCTGTTGCTAAACGCGGTGGTGTGGTTCAATACGTTGATGCATCTCGTATCGTTATCAAAGTAAATGAAGACGAAATGTATCCGGGTGAAGCAGGTATTGATATTTATAACCTGACTAAATATACCCGTTCTAACCAGAACACCTGTATTAACCAGATGCCATGTGTCTCTCTGGGCGAACCGGTGGAACGTGGTGACGTACTGGCTGATGGTCCATCTACTGACTTGGGTGAACTGGCTCTGGGCCAGAACATGCGCGTAGCGTTCATGCCGTGGAATGGTTATAACTTCGAGGACTCCATCTTAGTTTCTGAGCGTGTCGTCCAGGAAGATCGCTTTACGACCATTCATATCCAGGAACTGGCTTGCGTATCTCGTGATACCAAATTAGGGCCTGAAGAGATCACGGCTGACATCCCTAACGTAGGTGAGGCTGCACTCTCCAAGCTGGATGAATCCGGTATTGTTTACATCGGTGCGGAAGTAACCGGCGGTGACATTCTGGTTGGTAAAGTGACACCTAAAGGTGAAACTCAGCTGACGCCAGAAGAAAAACTGCTGCGTGCTATCTTCGGTGAGAAAGCGTCTGATGTTAAAGACTCTTCTCTGCGCGTACCAAATGGCGTATCCGGTACGGTTATCGACGTACAGGTATTTACCCGTGATGGTGTAGAAAAAGATAAACGTGCCTTGGAAATTGAAGAGATGCAGCTGCGTCAGGCTAAGAAGGACCTGACAGAAGAGTTGCAAATCTTTGAAGCTGGCCTGTTTGCACGTATCCGTTCTGTTTTGATTGCAGGCGGCATCGAAGCTGAGAAACTGGATAAACTGCCTCGTGGGCGTTGGTTGGAATTGGGTCTGGCTGATGAAGAGAAACAGAATCAGTTGGAACAGTTGGCTGAACAGTATGACGAACTCAAAGCTGAGTTCGAGAAAAAACTGGATGCTAAACGCCGTAAGATCACACAGGGTGATGATCTGGCACCGGGTGTGCTGAAAATCGTCAAAGTTTATCTGGCGGTTAAACGTCAGATTCAGCCTGGTGATAAGATGGCAGGTCGCCACGGTAACAAGGGTGTTATCTCCAAGATCAACCCGATCGAAGATATGCCTTACGATGAAAACGGCACTCCGGTAGATATCGTACTGAACCCACTGGGCGTACCATCACGTATGAACATTGGTCAGATCTTGGAAACGCATCTGGGCATGGCTGCGAAAGGTATTGGCGACAAGATCAATGCGATGCTGAAACAGCAGCAGGAAGTTGCCAAACTGCGTGAATTTATCCAGAAAGCTTATAACCTGGGTGATGAAACCCGTCAGAAAGTTGATCTGAGCACTTTCTCTGATGAAGAAGTTATGCGTTTGGCAGAAAACCTGAAAAAAGGCATGCCAATTGCGACACCAGTGTTTGATGGTGCGAAAGAGAAAGAAATAAAAGAGCTGCTGAAATTGGGTGACTTGCCAACTTCTGGTCAAATTACCCTGTTTGATGGTCGTACCGGTGAGCAATTTGAGCGTCAGGTTACCGTTGGCTACATGTATATGCTGAAGCTGAACCACTTGGTGGATGACAAAATGCACGCTCGTTCAACGGGTTCGTACAGTCTGGTTACTCAGCAACCGTTGGGTGGTAAGGCGCAGTTCGGTGGTCAACGCTTCGGTGAGATGGAAGTGTGGGCATTGGAAGCATATGGTGCCGCGTACACCTTGCAGGAAATGCTCACCGTCAAGTCCGACGATGTTAACGGCCGTACCAAGATGTATAAAAACATCGTGGATGGCAACCACCAGATGGAGCCAGGTATGCCGGAATCCTTCAACGTATTGTTGAAAGAGATCCGCTCTCTGGGTATCAACATCGAGCTGGAAGGCGAATAA
>M-IL9 DNA-directed RNA polymerase subunit beta rpoB
ATGGTTTACTCCTATACCGAGAAAAAACGTATTCGTAAGGATTTTGGTAAGCGTCCGCAAGTGTTGGACGTACCTTATCTCCTTTCTATCCAACTTGACTCGTTCCAGAAGTTTATCGAGCAAGATCCAGAAGGCCAGAATGGTTTAGAAGCGGCATTCCGTTCTGTATTCCCAATCCAGAGCTACAGTGGCAGTTCGGAGCTGCAATACGTTAGCTACCGTCTTGGTGAGCCAGTGTTTGATGTTAAAGAGTGCCAGATTCGTGGTGTAACTTATTCTGCACCTCTGCGCGTTAAGCTGCGTCTGGTTATCTATGAACGTGAAGCACCGGAAGGTACGGTCAAAGATATCAAAGAGCAAGAAGTCTACATGGGTGAAATTCCGCTCATGACTGACAACGGTACTTTTGTTATCAATGGTACTGAGCGGGTTATTGTCTCCCAGTTGCATCGTAGTCCTGGTGTATTCTTTGACAGCGATAAGGGTAAAACTCACTCATCCGGTAAGGTACTGTATAACGCACGTATTATTCCTTACCGTGGTTCTTGGTTAGATTTCGAATTCGATCCAAAAGATAATCTGTTTGTGCGCATTGACCGCCGTCGTAAATTGCCGGCAACGATTATTCTGCGTGCAATGAATTACAGCACTGAAGAGATTTTGAACCTGTTCTTCAGTAAAACGATTTTCGAAATTCGTGACAACAGACTGCAAATGACGCTGGTACCAGAACGTTTGCGTGGTGAAACCGCTTCTTTTGATATTGAAGCAAACGGCAAGGTTTATGTTGAAAAAGGCCGTCGTATTACCGCACGTCATATCCGCCAGTTAGAAAAAGATGAAGTGAACCGTATTGAGGTTCCTGTTGAATACATTGCGGGTAAAGTTGTTGCAAGAGACTACATTGATGTCAACACAGGTGAAATTATCTGTGCTGCTAACATGGAGCTCTCTTTAGATCTGTTGGCACGTTTGAGCCAATCTGGTCATAAATCTATCGAAACATTGTTCACCAACGATTTAGATCACGGCGCATATATTTCCGAGACACTTCGTGTTGATCCAACCAATGACCGTTTGAGTGCTTTGGTTGAGATTTATCGCATGATGCGTCCTGGTGAGCCACCAACCCGTGAAGCGGCAGAAAATCTGTTTGAAAATCTGTTCTTCTCAGAAGATCGTTATGATCTTTCTGCGGTTGGTCGTATGAAATTCAACCGCTCATTGAGCCGTGAAGAAGTCGAAGGATCTGGTATTCTGAGTAAAGATGACATCATTGATGTCATGAAAAAACTCATTGATATCCGTAATGGTAAAGGTGAAGTCGACGATATCGACCACTTAGGTAACCGTCGTATCCGTTCTGTTGGTGAGATGGCAGAAAACCAGTTCCGTGTTGGTCTGGTACGCGTTGAGCGTGCAGTGAAAGAGCGTCTGTCTCTGGGTGATCTGGATACACTGATGCCTCAGGATATGATCAACGCTAAGCCGATTTCAGCCGCAGTGAAAGAATTCTTTGGTTCCAGCCAGCTGTCTCAGTTTATGGACCAAAACAACCCACTTTCTGAAATCACTCACAAACGCCGTATCTCTGCGTTGGGTCCAGGTGGTTTGACCCGTGAGCGTGCGGGCTTCGAAGTGCGTGACGTACATCTAACGCACTATGGTCGAGTATGTCCAATCGAAACCCCGGAAGGTCCGAACATCGGTCTGATTAACTCATTGTCTGTTTATGCGCAGACTAACGAGTATGGTTTCCTTGAAACCCCATATCGTCTGGTTCGTGATGGTGTTGTTACTGATGAAATTCACTATCTGTCTGCGATTGAAGAAGGTAACTTCGTTATCGCACAGGCAAACACCGTATTAGATGACGAAGGCCACTTCGTTGAAGATCTGATAACTTGCCGTAATTATGGTGAATCCAGCTTATTTAACCGTGAGCAGGTTGAATATATGGACGTTTCCACCCAGCAGGTGGTTTCCGTTGGTGCTTCCTTGATCCCATTCTTGGAACACGATGACGCAAACCGCGCATTGATGGGTGCAAACATGCAACGTCAGGCTGTTCCTACTCTGCGTGCTGATAAGCCGTTGGTCGGGACAGGTATGGAACGTGCAGTAGCCGTTGACTCAGGTGTAACTTCTGTTGCTAAACGCGGTGGTGTGGTTCAATACGTTGATGCATCTCGTATCGTTATCAAAGTAAATGAAGACGAAATGTATCCGGGTGAAGCAGGTATTGATATTTATAACCTGACTAAATATACCCGTTCTAACCAGAACACCTGTATTAACCAGATGCCATGTGTCTCTCTGGGCGAACCGGTGGAACGTGGTGACGTACTGGCTGATGGTCCATCTACTGACTTGGGTGAACTGGCTCTGGGCCAGAACATGCGCGTAGCGTTCATGCCGTGGAATGGTTATAACTTCGAGGACTCCATCTTAGTTTCTGAGCGTGTCGTCCAGGAAGATCGCTTTACGACCATTCATATCCAGGAACTGGCTTGCGTATCTCGTGATACCAAATTAGGGCCTGAAGAGATCACGGCTGACATCCCTAACGTAGGTGAGGCTGCACTCTCCAAGCTGGATGAATCCGGTATTGTTTACATCGGTGCGGAAGTAACCGGCGGTGACATTCTGGTTGGTAAAGTGACACCTAAAGGTGAAACTCAGCTGACGCCAGAAGAAAAACTGCTGCGTGCTATCTTCGGTGAGAAAGCGTCTGATGTTAAAGACTCTTCTCTGCGCGTACCAAATGGCGTATCCGGTACGGTTATCGACGTACAGGTATTTACCCGTGATGGTGTAGAAAAAGATAAACGTGCCTTGGAAATTGAAGAGATGCAGCTGCGTCAGGCTAAGAAGGACCTGACAGAAGAGTTGCAAATCTTTGAAGCTGGCCTGTTTGCACGTATCCGTTCTGTTTTGATTGCAGGCGGCATCGAAGCTGAGAAACTGGATAAACTGCCTCGTGGGCGTTGGTTGGAATTGGGTCTGGCTGATGAAGAGAAACAGAATCAGTTGGAACAGTTGGCTGAACAGTATGACGAACTCAAAGCTGAGTTCGAGAAAAAACTGGATGCTAAACGCCGTAAGATCACACAGGGTGATGATCTGGCACCGGGTGTGCTGAAAATCGTCAAAGTTTATCTGGCGGTTAAACGTCAGATTCAGCCTGGTGATAAGATGGCAGGTCGCCACGGTAACAAGGGTGTTATCTCCAAGATCAACCCGATCGAAGATATGCCTTACGATGAAAACGGCACTCCGGTAGATATCGTACTGAACCCACTGGGCGTACCATCACGTATGAACATTGGTCAGATCTTGGAAACGCATCTGGGCATGGCTGCGAAAGGTATTGGCGACAAGATCAATGCGATGCTGAAACAGCAGCAGGAAGTTGCCAAACTGCGTGAATTTATCCAGAAAGCTTATAACCTGGGTGATGAAACCCGTCAGAAAGTTGATCTGAGCACTTTCTCTGATGAAGAAGTTATGCGTTTGGCAGAAAACCTGAAAAAAGGCATGCCAATTGCGACACCAGTGTTTGATGGTGCGAAAGAGAAAGAAATAAAAGAGCTGCTGAAATTGGGTGACTTGCCAACTTCTGGTCAAATTACCCTGTTTGATGGTCGTACCGGTGAGCAATTTGAGCGTCAGGTTACCGTTGGCTACATGTATATGCTGAAGCTGAACCACTTGGTGGATGACAAAATGCACGCTCGTTCAACGGGTTCGTACAGTCTGGTTACTCAGCAACCGTTGGGTGGTAAGGCGCAGTTCGGTGGTCAACGCTTCGGTGAGATGGAAGTGTGGGCATTGGAAGCATATGGTGCCGCGTACACCTTGCAGGAAATGCTCACCGTCAAGTCCGACGATGTTAACGGCCGTACCAAGATGTATAAAAACATCGTGGATGGCAACCACCAGATGGAGCCAGGTATGCCGGAATCCTTCAACGTATTGTTGAAAGAGATCCGCTCTCTGGGTATCAACATCGAGCTGGAAGGCGAATAA
>TT01 3-deoxy-D-manno-octulosonic acid transferase waaA
ATGTTACTGCGTTTATATCAGGTACTTCTCTACCTTATCCAGCCTCTGATTTGGTTGCGTTTATTGCTCCGCAGCCGCCAAGCCCCTGCTTACCGTCAGCGCTGGGGTGAACGCTACGGTTTCTGTGCCGGTAAAGTTGCCTCTGGAGGCATCCTGCTCCATTCCGTTTCCGTTGGTGAAACGTTGGCCGCCATCCCTTTAGTCAGAGCCTTGCGCCATCACTATCCTTTTTTACCGATTACCGTGACAACGATGACGCCAACCGGCTCAGAAAGAGTGCTTTCCGCTCTGGGAAATGATGTTAATCACGTCTATTTGCCATACGATCTCCCCGGTTCTATGGAGCGCTTTCTCAATCAAGTTAATCCAAAGTTAGTCATTATTATGGAAACAGAACTTTGGCCTAATCTGATTTTCCAACTTCACCAACGTAACATTCCTCTGGTCATTGCTAATGCCCGTTTGTCTGCCCGTTCCGCTGAGGGATATCAAAAAGTAGGGAGTTTCGTAAAAACAATTTTGCGCAGCATTACCTTAATTGCCGCTCAGAATCCGGAAGATGGTGAACGTTTTATTGAGCTGGGTCTAAAACGCTCTCAACTGACTATCACGGGTAGTTTGAAATTCGATATCTCAGTAACACCGGAATTGGCAGCCAAGGCAGTGACATTACGGCGCCAATGGGCTGCTCACCGTCCTGTCTGGATAGCCACCAGCACCCATGATGGAGAAGAGAGTATTATTCTTGATGCTCATTGCAAGTTACTGAAACAATGCCCAAGCCTGCTGCTGATCCTGGTACCACGCCACCCTGAACGTTTTACTAAAGCTGAAGAATTAACAAAGAAAGCCGGACTCAGCTATATTCTTCGCAGTTCTGATAAAATCCCTGACGCCAATATTCAGGTCGTTATCGGCGATACGATGGGGGAACTGATGCTGCTCTATGGTATTGCCGATCTGGCTTTTGTTGGTGGCAGTCTGGTTGAACGTGGCGGCCACAACCCGCTAGAAGCGGCAGCCCATGCTATTCCGGTGCTGATGGGCCCTCATACCTTTAACTTTAAGGATATCTGTACCAAGCTGAATCAGGCTAATGGTCTGATTACCGTGATGGACAGCCACTCTTTATTCACCGAGATCAACAGTTTACTGACTGACGAAGATTATCGTCTGTATTATGGTCGCCACGCAGCAGAAGTACTGCATGAAAATCAGGGGGCTCTTCAACGTCTACTTAAACTGCTGGAACCCTATCTCCCACCTCGGAGCCACTGA
>C-TT01 3-deoxy-D-manno-octulosonic acid transferase waaA
ATGTTACTGCGTTTATATCAGGTACTTCTCTACCTTATCCAGCCTCTGATTTGGTTGCGTTTATTGCTCCGCAGCCGCCAAGCCCCTGCTTACCGTCAGCGCTGGGGTGAACGCTACGGTTTCTGTGCCGGTAAAGTTGCCTCTGGAGGCATCCTGCTCCATTCCGTTTCCGTTGGTGAAACGTTGGCCGCCATCCCTTTAGTCAGAGCCTTGCGCCATCACTATCCTTTTTTACCGATTACCGTGACAACGATGACGCCAACCGGCTCAGAAAGAGTGCTTTCCGCTCTGGGAAATGATGTTAATCACGTCTATTTGCCATACGATCTCCCCGGTTCTATGGAGCGCTTTCTCAATCAAGTTAATCCAAAGTTAGTCATTATTATGGAAACAGAACTTTGGCCTAATCTGATTTTCCAACTTCACCAACGTAACATTCCTCTGGTCATTGCTAATGCCCGTTTGTCTGCCCGTTCCGCTGAGGGATATCAAAAAGTAGGGAGTTTCGTAAAAACAATTTTGCGCAGCATTACCTTAATTGCCGCTCAGAATCCGGAAGATGGTGAACGTTTTATTGAGCTGGGTCTAAAACGCTCTCAACTGACTATCACGGGTAGTTTGAAATTCGATATCTCAGTAACACCGGAATTGGCAGCCAAGGCAGTGACATTACGGCGCCAATGGGCTGCTCACCGTCCTGTCTGGATAGCCACCAGCACCCATGATGGAGAAGAGAGTATTATTCTTGATGCTCATTGCAAGTTACTGAAACAATGCCCAAGCCTGCTGCTGATCCTGGTACCACGCCACCCTGAACGTTTTACTAAAGCTGAAGAATTAACAAAGAAAGCCGGACTCAGCTATATTCTTCGCAGTTCTGATAAAATCCCTGACGCCAATATTCAGGTCGTTATCGGCGATACGATGGGGGAACTGATGCTGCTCTATGGTATTGCCGATCTGGCTTTTGTTGGTGGCAGTCTGGTTGAACGTGGCGGCCACAACCCGCTAGAAGCGGCAGCCCATGCTATTCCGGTGCTGATGGGCCCTCATACCTTTAACTTTAAGGATATCTGTACCAAGCTGAATCAGGCTAATGGTCTGATTACCGTGATGGACAGCCACTCTTTATTCACCGAGATCAACAGTTTACTGACTGACGAAGATTATCGTCTGTATTATGGTCGCCACGCAGCAGAAGTACTGCATGAAAATCAGGGGGCTCTTCAACGTCTACTTAAACTGCTGGAACCCTATCTCCCACCTCGGAGCCACTGA
>M-TT01 3-deoxy-D-manno-octulosonic acid transferase waaA
ATGTTACTGCGTTTATATCAGGTACTTCTCTACCTTATCCAGCCTCTGATTTGGTTGCGTTTATTGCTCCGCAGCCGCCAAGCCCCTGCTTACCGTCAGCGCTGGGGTGAACGCTACGGTTTCTGTGCCGGTAAAGTTGCCTCTGGAGGCATCCTGCTCCATTCCGTTTCCGTTGGTGAAACGTTGGCCGCCATCCCTTTAGTCAGAGCCTTGCGCCATCACTATCCTTTTTTACCGATTACCGTGACAACGATGACGCCAACCGGCTCAGAAAGAGTGCTTTCCGCTCTGGGAAATGATGTTAATCACGTCTATTTGCCATACGATCTCCCCGGTTCTATGGAGCGCTTTCTCAATCAAGTTAATCCAAAGTTAGTCATTATTATGGAAACAGAACTTTGGCCTAATCTGATTTTCCAACTTCACCAACGTAACATTCCTCTGGTCATTGCTAATGCCCGTTTGTCTGCCCGTTCCGCTGAGGGATATCAAAAAGTAGGGAGTTTCGTAAAAACAATTTTGCGCAGCATTACCTTAATTGCCGCTCAGAATCCGGAAGATGGTGAACGTTTTATTGAGCTGGGTCTAAAACGCTCTCAACTGACTATCACGGGTAGTTTGAAATTCGATATCTCAGTAACACCGGAATTGGCAGCCAAGGCAGTGATATTACGGCGCCAATGGGCTGCTCACCGTCCTGTCTGGATAGCCACCAGCACCCATGATGGAGAAGAGAGTATTATTCTTGATGCTCATTGCAAGTTACTGAAACAATGCCCAAGCCTGCTGCTGATCCTGGTACCACGCCACCCTGAACGTTTTACTAAAGCTGAAGAATTAACAAAGAAAGCCGGACTCAGCTATATTCTTCGCAGTTCTGATAAAATCCCTGACGCCAATATTCAGGTCGTTATCGGCGATACGATGGGGGAACTGATGCTGCTCTATGGTATTGCCGATCTGGCTTTTGTTGGTGGCAGTCTGGTTGAACGTGGCGGCCACAACCCGCTAGAAGCGGCAGCCCATGCTATTCCGGTGCTGATGGGCCCTCATACCTTTAACTTTAAGGATATCTGTACCAAGCTGAATCAGGCTAATGGTCTGATTACCGTGATGGACAGCCACTCTTTATTCACCGAGATCAACAGTTTACTGACTGACGAAGATTATCGTCTGTATTATGGTCGCCACGCAGCAGAAGTACTGCATGAAAATCAGGGGGCTCTTCAACGTCTACTTAAACTGCTGGAACCCTATCTCCCACCTCGGAGCCACTGA
>TT01 Wzy protein
ATGAATTCTATCTACGTAAGTGATTATATTTTAATTAAGCAAGAGACTATACCAAAAGACTTTTTTATCTTATTTATTTTTGTTTATACATTCCTGTTATTAGTAATAAACACATACAACCGAATAGCAGCGTCATTTCTTTTCTTCTGTTTTCTTATATTTTTATCTATATATTTTCCATTAAATGGCCCAGACAAAGGATCGTATCAAGAAATTTTTGGACATCTGAAATCTTTTTCTGATGTTTTTCAATATTTTAATACTGTCGACTCCCCTGTTTATTATTTCTTTAATATTCTCACACAAAAAATAGGGATAAATACTTATCTTTTTTTTGCCATTCAAAATATTTTAATAACAATATCTTTAGCATATATAGCAATAAAATTAAGAAACGGAATCTATATATCTTTATCTTTATTTTTCACTCACTTATTGGTTCCATTTTCAACAAGAATTCATTTACTCACTTTACTATGTATTTTTATTTTCATTTCTTATAAAAACATCACACGCTATTTCGCATCAATTCTTTTATTTGGTATTCATCCTATGGGTTCTATTTTACCCTTACTAGTTTTTAACTCCGAAGATATTAGATTTAAAATCAAGCTAAAAAATATCATTATCTTTTTTGTCATTTTTTCTACGGCGTTATGGGGATATGATTTTCTTTACTTTAAATTTGAACAATATGTATACAACAGTTCAGTGTATACAAATGAATCTTCAGGATTAGGTATTTCGTTTGTCATTAATATATATTTAGCAGTCGTTTGCTATCTCACGCTCGGTAATTACTTAAAAGGTATCGACAAAATAGTTATATTATTACCTCCATTTCTTTCTCTTTTAACTGTTTTTAGCCCAATGTTTAATCGGTTTTTATTTCCGTCTGATTTAATGATTGTACTCTTGTTTCTTAAATATCAGAAAGAACCCAAACTATTATTTCTAATAATTTGGATATTATTATCATCACTTAGATTTTATAAGAATTTTTTAGGTAATGGAGATTATATTTTATGA
>C-TT01 Wzy protein
ATGAATTCTATCTACGTAAGTGATTATATTTTAATTAAGCAAGAGACTATACCAAAAGACTTTTTTATCTTATTTATTTTTGTTTATACATTCCTGTTATTAGTAATAAACACATACAACCGAATAGCAGCGTCATTTCTTTTCTTCTGTTTTCTTATATTTTTATCTATATATTTTCCATTAAATGGCCCAGACAAAGGATCGTATCAAGAAATTTTTGGACATCTGAAATCTTTTTCTGATGTTTTTCAATATTTTAATACTGTCGACTCCCCTGTTTATTATTTCTTTAATATTCTCACACAAAAAATAGGGATAAATACTTATCTTTTTTTTGCCATTCAAAATATTTTAATAACAATATCTTTAGCATATATAGCAATAAAATTAAGAAACGGAATCTATATATCTTTATCTTTATTTTTCACTCACTTATTGGTTCCATTTTCAACAAGAATTCATTTACTCACTTTACTATGTATTTTTATTTTCATTTCTTATAAAAACATCACACGCTATTTCGCATCAATTCTTTTATTTGGTATTCATCCTATGGGTTCTATTTTACCCTTACTAGTTTTTAACTCCGAAGATATTAGATTTAAAATCAAGCTAAAAAATATCATTATCTTTTTTGTCATTTTTTCTACGGCGTTATGGGGATATGATTTTCTTTACTTTAAATTTGAACAATATGTATACAACAGTTCAGTGTATACAAATGAATCTTCAGGATTAGGTATTTCGTTTGTCATTAATATATATTTAGCAGTCGTTTGCTATCTCACGCTCGGTAATTACTTAAAAGGTATCGACAAAATAGTTATATTATTACCTCCATTTCTTTCTCTTTTAACTGTTTTTAGCCCAATGTTTAATCGGTTTTTATTTCCGTCTGATTTAATGATTGTACTCTTGTTTCTTAAATATCAGAAAGAACCCAAACTATTATTTCTAATAATTTGGATATTATTATCATCACTTAGATTTTATAAGAATTTTTTAGGTAATGGAGATTATATTTTATGA
>M-TT01 Wzy protein
ATGAATTCTATCTACGTAAGTGATTATATTTTAATTAAGCAAGAGACTATACCAAAAGACTTTTTTATCTTATTTATTTTTGTTTATACATTCCTGTTATTAGTAATAAACACATACAACCGAATAGCAGCGTCATTTCTTTTCTTCTGTTTTCTTATATTTTTATCTATATATTTTCCATTAAATGGCCCAGACAAAGGATCGTATCAAGAAATTTTTGGACATCTGAAATCTTTTTCTGATGTTTTTCAATATTTTAATACTGTCGACTCCCCTGTTTATTATTTCTTTAATATTCTCACACAAAAAATAGGGATAAATACTTATCTTTTTTTTGCCATTCAAAATATTTTAATAACAATATCTTTAGCATATATAGCAATAAAATTAAGAAACGGAATCTATATATCTTTATCTTTATTTTTCACTCACTTATTGGTTCCATTTTCAACAAGAATTCATTTACTCACTTTACTATGTATTTTTATTTTCATTTCTTATAAAAACATCACACGCTATTTCGCATCAATTCTTTTATTTGGTATTCATCCTATGGGTTCTATTTTACCCTTACTAGTTTTTAACTCCGAAGATATTAGATTTAAAATCAAGCTAAAAAATATCATTATCTTTTTTGTCATTTTTTCTACGGCGTTATGGGGATATGATTTTCTTTACTTTAAATTTGAACAATATGTATACAACAGTTCAGTGTATACAAATGAATCTTCAGGATTAGGTATTTCGTTTGTCATTAATATATATTTAGCAGTCGTTTGCTATCTCACGCTCGGTAATTACTTAAAAGGTATCGACAAAATAGTTATATTATTACCTCCATTTCTTTCTCTTTTAACTGTTTTTAGCCCAATGTTTAATCGGTTTTTATTTCCGTCTGATTTAATGATTGTACTCTTGTTTCTTAAATATCAGAAAGAACCCAAACTATTATTTCTAATAATTTAG
>B Multidrug efflux pump subunit AcrB
ATGCCTAAATTTTTTATAGATCGGCCAATCTTTGCATGGGTAATCGCGATTATCACCATGCTGGCTGGCCTGCTGGCAATTATGAAATTACCCGTAGCGCAATACCCTACTATTGCACCACCGGCGATTTCTATCTCTGCAACTTATCCCGGCGCAGATGCCACTACTGTGCAAAACACAGTGACACAGGTTATCGAACAGAACATGAATGGTATCGATAACCTAGTTTATATGTCTTCCGACAGTGATTCTGCTGGAAACATGAATATTACACTAACCTTTGAGGCCGGTACTGATCCCGATATTGCACAGGTACAAGTACAAAACAAGCTACAACTCGCTATGCCTCTGTTACCACAAGAAGTGCAACAGCAAGGTATACGTGTAGATAAGTCCACGGCCTCTTTCTTGATGGTTGCCGGATTCATCTCTGAAGATGGCTCTATGTCACAAGACGATATCTCTGACTATGTTGGTGCAACCGTCAAAGACCCTCTGAGCCGTGTCACTGGTGTGGGTGATACAATGCTTTTTGGTAACCAGTATGCTATGCGTATCTGGTTAAATCCTGACAAGCTCATTAACTACAAAATGACGACTCTGGATATAATAAATGCCATCAAAGCACAAAATAACCAAATAGCCGCCGGTCAATTAGGGGGAACCCCTCCGGTTCCAGGTCAACGCTTGAATGCGTCGATCATTGCTCAAACACGTCTAACCTCACCGGAAGAGTTCAGCAATATTCTTCTGCGTGTCAATACTGACGGTTCTCAGGTCCGTCTGAAAGATGTAGCAAAGGTGGAACTAGGTGCAGAAAGCTACAACATCATTGCCCGCTATAATGGAAAACCTGCTGCGGGTATCGGTGTCAAACTAGCGACAGGCGCTAACGCTTTGGATACATCCAAAGCAGTAAAAGAAGCGCTAAAAAATATGGAACCTTTCTTCCCTCACGGGCTGAAAATCGTCTATCCATATGACACCACACCATTCGTTAAAATCTCTATAAACGAAGTGGTAAAAACACTGGTTGAAGCCATCATGCTGGTGTTCGTGGTAATGTATCTATTTCTCCAAAATTTCCGTGCAACACTCATTCCAACCATTGCGGTTCCAGTCGTACTCTTAGGAACATTTGCAATACTCGCTACATTTGGCTATTCAATAAATACATTAACCATGTTTGCTATGGTTCTCGCCATTGGCTTATTGGTAGATGATGCCATTGTTGTTGTAGAAAACGTTGAACGTGTTATGCAGGAAGAAGGTCTATCGCCGAAAGAAGCAACCAAGAAATCGATGGGACAAATCCAAAGCGCCCTAGTTGGTATTGCAATGGTGCTGTCTGCTGTATTTATCCCAATGGCCTTCTTCGGTGGTTCAACCGGTGCAATTTATCGTCAATTCTCGATCACTATCGTATCTGCAATGGTATTGTCTGTGCTGGTAGCACTAATCCTAACACCAGCTCTATGTGCCACCATGTTGAAACCCATTGCCAAAGGTAGCCACGGTAAGCAGACCGGCGTCTTTGGCTGGTTCAACCGCATATTTGACAAAAGTACCCACCACTATACTGACAGCATTGGTCGTATTCTACGCAATACAGGCCGTTATCTGGTAATTTATGTATTCCTGGTGGCGGGTATGGCCATCATGTTCACACGTTTACCATCCTCTTTTCTTCCCGAAGAAGATCAGGGAGTATTGCTGACAATGGTTCAATTACCTGCGGGGGCGACACAGGAACAAACAGAAAAAGTTCTAGATAAAATAAGCGATTACTTCAATACAGAAGAAAAAGATCGTGTGGTTTCTGTATTTACCGTCAGTGGCTTTGGTTTTAGTGGGCAAGGTCAAAACACTGGGTTGGGATTTATAAGCCTAAAAGACTGGGGTGAACGTCCAGGTGCTGAAAACAAAGTACCTGCTATTGTTGCCAGGGCTAGTGCTCACTTCCAGAAAATCAAAGAAGGTATGGTTTTTGCGTTTAACATCCCGGCAATTGTAGAGTTAGGTTCAGCGACTGGCTTTGATTTTGAATTAATTGATAAAGCAAACCTTGGACATGACAAACTGACAGAAGCCCGTAACCAATTACTTGGCATGATACAACAGCATCCAGATATGTTAGTAGGTGTTCGTCCTAATGGTCAGGAAGATACCCCTCAATATCGGATCAGAATCGATCAGGAAAAAGCTGAAGCTCTCGGTGTTTCCATCGTGGATATCAACTCTACACTCAGCACGATGTTTGGCAGTAATTACGTAAACGACTTTATCGATCGCGGTCGAGTCAAAAAAGTTTACGTTCAGTCGGAAGCTCCTTATCGTATGCTACCAAGTGATATTTACAAGCTGTATGTCCGTAATAAACAGGGTGAAATGGTTCCATTCTCTGCCTTTACAGATACGTCCAAAGAACCCTGGACCTACGGTTCACCACGTCTGGAACGTTATAACGGTTTACCATCAATGGAAATATTGGGTGAAGCAGCCCCTGGTAAAAGTACCGGTGATGCAATGGCTTTAATGGAAGAATTAGCATCGCAGTTACCAAATGGAATCGGTTTCGACTGGACAGGTATGTCCTATCAGGAACGCCTGTCTGGTAATCAAGCCCCAGCTCTATATGCATTATCATTGATAGTAGTATTCCTCTGTCTAGCTGCACTGTATGAAAGCTGGTCAATTCCATTCTCAGTTATGCTAGTAGTACCATTAGGTATCGTTGGAGCCTTGTTAGCAACAACATTCCGCGGTTTAGATAACGATGTTTACTTTAAAGTTGGCTTGTTGACCACTATCGGTTTGTCGGCTAAGAACGCGATACTCATCGTTGAATTCGCCAAGGACTTGATGGAAAAAGAGGGCAAGGGGTTGATAGAAGCTACGCTAGATGCGGTAAGAATGCGTCTTCGCCCAATCCTAATGACATCACTAGCATTTATGTTAGGTGTTATCCCCCTAGTACTGAGTAATGGTGCAGGATCCGGCTCTCAAAACGCAGTGGGTACTGGGGTATTAGGCGGAATGATTGCAGCAACCTCGCTAGCCATCTTTTTCGTGCCGGTATTCTTTGTGGTTATAAGACGACGTTTCAGTAAGAAAGCGGAGGAGATTGAACTCGCATCAGAATCTCATTAA
>C-B Multidrug efflux pump subunit AcrB
ATGCCTAAATTTTTTATAGATCGGCCAATCTTTGCATGGGTAATCGCGATTATCACCATGCTGGCTGGCCTGCTGGCAATTATGAAATTACCCGTAGCGCAATACCCTACTATTGCACCACCGGCGATTTCTATCTCTGCAACTTATCCCGGCGCAGATGCCACTACTGTGCAAAACACAGTGACACAGGTTATCGAACAGAACATGAATGGTATCGATAACCTAGTTTATATGTCTTCCGACAGTGATTCTGCTGGAAACATGAATATTACACTAACCTTTGAGGCCGGTACTGATCCCGATATTGCACAGGTACAAGTACAAAACAAGCTACAACTCGCTATGCCTCTGTTACCACAAGAAGTGCAACAGCAAGGTATACGTGTAGATAAGTCCACGGCCTCTTTCTTGATGGTTGCCGGATTCATCTCTGAAGATGGCTCTATGTCACAAGACGATATCTCTGACTATGTTGGTGCAACCGTCAAAGACCCTCTGAGCCGTGTCACTGGTGTGGGTGATACAATGCTTTTTGGTAACCAGTATGCTATGCGTATCTGGTTAAATCCTGACAAGCTCATTAACTACAAAATGACGACTCTGGATATAATAAATGCCATCAAAGCACAAAATAACCAAATAGCCGCCGGTCAATTAGGGGGAACCCCTCCGGTTCCAGGTCAACGCTTGAATGCGTCGATCATTGCTCAAACACGTCTAACCTCACCGGAAGAGTTCAGCAATATTCTTCTGCGTGTCAATACTGACGGTTCTCAGGTCCGTCTGAAAGATGTAGCAAAGGTGGAACTAGGTGCAGAAAGCTACAACATCATTGCCCGCTATAATGGAAAACCTGCTGCGGGTATCGGTGTCAAACTAGCGACAGGCGCTAACGCTTTGGATACATCCAAAGCAGTAAAAGAAGCGCTAAAAAATATGGAACCTTTCTTCCCTCACGGGCTGAAAATCGTCTATCCATATGACACCACACCATTCGTTAAAATCTCTATAAACGAAGTGGTAAAAACACTGGTTGAAGCCATCATGCTGGTGTTCGTGGTAATGTATCTATTTCTCCAAAATTTCCGTGCAACACTCATTCCAACCATTGCGGTTCCAGTCGTACTCTTAGGAACATTTGCAATACTCGCTACATTTGGCTATTCAATAAATACATTAACCATGTTTGCTATGGTTCTCGCCATTGGCTTATTGGTAGATGATGCCATTGTTGTTGTAGAAAACGTTGAACGTGTTATGCAGGAAGAAGGTCTATCGCCGAAAGAAGCAACCAAGAAATCGATGGGACAAATCCAAAGCGCCCTAGTTGGTATTGCAATGGTGCTGTCTGCTGTATTTATCCCAATGGCCTTCTTCGGTGGTTCAACCGGTGCAATTTATCGTCAATTCTCGATCACTATCGTATCTGCAATGGTATTGTCTGTGCTGGTAGCACTAATCCTAACACCAGCTCTATGTGCCACCATGTTGAAACCCATTGCCAAAGGTAGCCACGGTAAGCAGACCGGCGTCTTTGGCTGGTTCAACCGCATATTTGACAAAAGTACCCACCACTATACTGACAGCATTGGTCGTATTCTACGCAATACAGGCCGTTATCTGGTAATTTATGTATTCCTGGTGGCGGGTATGGCCATCATGTTCACACGTTTACCATCCTCTTTTCTTCCCGAAGAAGATCAGGGAGTATTGCTGACAATGGTTCAATTACCTGCGGGGGCGACACAGGAACAAACAGAAAAAGTTCTAGATAAAATAAGCGATTACTTCAATACAGAAGAAAAAGATCGTGTGGTTTCTGTATTTACCGTCAGTGGCTTTGGTTTTAGTGGGCAAGGTCAAAACACTGGGTTGGGATTTATAAGCCTAAAAGACTGGGGTGAACGTCCAGGTGCTGAAAACAAAGTACCTGCTATTGTTGCCAGGGCTAGTGCTCACTTCCAGAAAATCAAAGAAGGTATGGTTTTTGCGTTTAACATCCCGGCAATTGTAGAGTTAGGTTCAGCGACTGGCTTTGATTTTGAATTAATTGATAAAGCAAACCTTGGACATGACAAACTGACAGAAGCCCGTAACCAATTACTTGGCATGATACAACAGCATCCAGATATGTTAGTAGGTGTTCGTCCTAATGGTCAGGAAGATACCCCTCAATATCGGATCAGAATCGATCAGGAAAAAGCTGAAGCTCTCGGTGTTTCCATCGTGGATATCAACTCTACACTCAGCACGATGTTTGGCAGTAATTACGTAAACGACTTTATCGATCGCGGTCGAGTCAAAAAAGTTTACGTTCAGTCGGAAGCTCCTTATCGTATGCTACCAAGTGATATTTACAAGCTGTATGTCCGTAATAAACAGGGTGAAATGGTTCCATTCTCTGCCTTTACAGATACGTCCAAAGAACCCTGGACCTACGGTTCACCACGTCTGGAACGTTATAACGGTTTACCATCAATGGAAATATTGGGTGAAGCAGCCCCTGGTAAAAGTACCGGTGATGCAATGGCTTTAATGGAAGAATTAGCATCGCAGTTACCAAATGGAATCGGTTTCGACTGGACAGGTATGTCCTATCAGGAACGCCTGTCTGGTAATCAAGCCCCAGCTCTATATGCATTATCATTGATAGTAGTATTCCTCTGTCTAGCTGCACTGTATGAAAGCTGGTCAATTCCATTCTCAGTTATGCTAGTAGTACCATTAGGTATCGTTGGAGCCTTGTTAGCAACAACATTCCGCGGTTTAGATAACGATGTTTACTTTAAAGTTGGCTTGTTGACCACTATCGGTTTGTCGGCTAAGAACGCGATACTCATCGTTGAATTCGCCAAGGACTTGATGGAAAAAGAGGGCAAGGGGTTGATAGAAGCTACGCTAGATGCGGTAAGAATGCGTCTTCGCCCAATCCTAATGACATCACTAGCATTTATGTTAGGTGTTATCCCCCTAGTACTGAGTAATGGTGCAGGATCCGGCTCTCAAAACGCAGTGGGTACTGGGGTATTAGGCGGAATGATTGCAGCAACCTCGCTAGCCATCTTTTTCGTGCCGGTATTCTTTGTGGTTATAAGACGACGTTTCAGTAAGAAAGCGGAGGAGATTGAACTCGCATCAGAATCTCATTAA
>M-B Multidrug efflux pump subunit AcrB
ATGCCTAAATTTTTTATAGATCGGCCAATCTTTGCATGGGTAATCGCGATTATCACCATGCTGGCTGGCCTGCTGGCAATTATGAAATTACCCGTAGCGCAATACCCTACTATTGCACCACCGGCGATTTCTATCTCTGCAACTTATCCCGGCGCAGATGCCACTACTGTGCAAAACACAGTGACACAGGTTATCGAACAGAACATGAATGGTATCGATAACCTAGTTTATATGTCTTCCGACAGTGATTCTGCTGGAAACATGAATATTACACTAACCTTTGAGGCCGGTACTGATCCCGATATTGCACAGGTACAAGTACAAAACAAGCTACAACTCGCTATGCCTCTGTTACCACAAGAAGTGCAACAGCAAGGTATACGTGTAGATAAGTCCACGGCCTCTTTCTTGATGGTTGCCGGATTCATCTCTGAAGATGGCTCTATGTCACAAGACGATATCTCTGACTATGTTGGTGCAACCGTCAAAGACCCTCTGAGCCGTGTCACTGGTGTGGGTGATACAATGCTTTTTGGTAACCAGTATGCTATGCGTATCTGGTTAAATCCTGACAAGCTCATTAACTACAAAATGACGACTCTGGATATAATAAATGCCATCAAAGCACAAAATAACCAAATAGCCGCCGGTCAATTAGGGGGAACCCCTCCGGTTCCAGGTCAACGCTTGAATGCGTCGATCATTGCTCAAACACGTCTAACCTCACCGGAAGAGTTCAGCAATATTCTTCTGCGTGTCAATACTGACGGTTCTCAGGTCCGTCTGAAAGATGTAGCAAAGGTGGAACTAGGTGCAGAAAGCTACAACATCATTGCCCGCTATAATGGAAAACCTGCTGCGGGTATCGGTGTCAAACTAGCGACAGGCGCTAACGCTTTGGATACATCCAAAGCAGTAAAAGAAGCGCTAAAAAATATGGAACCTTTCTTCCCTCACGGGCTGAAAATCGTCTATCCATATGACACCACACCATTCGTTAAAATCTCTATAAACGAAGTGGTAAAAACACTGGTTGAAGCCATCATGCTGGTGTTCGTGGTAATGTATCTATTTCTCCAAAATTTCCGTGCAACACTCATTCCAACCATTGCGGTTCCAGTCGTACTCTTAGGAACATTTGCAATACTCGCTACATTTGGCTATTCAATAAATACATTAACCATGTTTGCTATGGTTCTCGCCATTGGCTTATTGGTAGATGATGCCATTGTTGTTGTAGAAAACGTTGAACGTGTTATGCAGGAAGAAGGTCTATCGCCGAAAGAAGCAACCAAGAAATCGATGGGACAAATCCAAAGCGCCCTAGTTGGTATTGCAATGGTGCTGTCTGCTGTATTTATCCCAATGGCCTTCTTCGGTGGTTCAACCCGTGCAATTTATCGTCAATTCTCGATCACTATCGTATCTGCAATGGTATTGTCTGTGCTGGTAGCACTAATCCTAACACCAGCTCTATGTGCCACCATGTTGAAACCCATTGCCAAAGGTAGCCACGGTAAGCAGACCGGCGTCTTTGGCTGGTTCAACCGCATATTTGACAAAAGTACCCACCACTATACTGACAGCATTGGTCGTATTCTACGCAATACAGGCCGTTATCTGGTAATTTATGTATTCCTGGTGGCGGGTATGGCCATCATGTTCACACGTTTACCATCCTCTTTTCTTCCCGAAGAAGATCAGGGAGTATTGCTGACAATGGTTCAATTACCTGCGGGGGCGACACAGGAACAAACAGAAAAAGTTCTAGATAAAATAAGCGATTACTTCAATACAGAAGAAAAAGATCGTGTGGTTTCTGTATTTACCGTCAGTGGCTTTGGTTTTAGTGGGCAAGGTCAAAACACTGGGTTGGGATTTATAAGCCTAAAAGACTGGGGTGAACGTCCAGGTGCTGAAAACAAAGTACCTGCTATTGTTGCCAGGGCTAGTGCTCACTTCCAGAAAATCAAAGAAGGTATGGTTTTTGCGTTTAACATCCCGGCAATTGTAGAGTTAGGTTCAGCGACTGGCTTTGATTTTGAATTAATTGATAAAGCAAACCTTGGACATGACAAACTGACAGAAGCCCGTAACCAATTACTTGGCATGATACAACAGCATCCAGATATGTTAGTAGGTGTTCGTCCTAATGGTCAGGAAGATACCCCTCAATATCGGATCAGAATCGATCAGGAAAAAGCTGAAGCTCTCGGTGTTTCCATCGTGGATATCAACTCTACACTCAGCACGATGTTTGGCAGTAATTACGTAAACGACTTTATCGATCGCGGTCGAGTCAAAAAAGTTTACGTTCAGTCGGAAGCTCCTTATCGTATGCTACCAAGTGATATTTACAAGCTGTATGTCCGTAATAAACAGGGTGAAATGGTTCCATTCTCTGCCTTTACAGATACGTCCAAAGAACCCTGGACCTACGGTTCACCACGTCTGGAACGTTATAACGGTTTACCATCAATGGAAATATTGGGTGAAGCAGCCCCTGGTAAAAGTACCGGTGATGCAATGGCTTTAATGGAAGAATTAGCATCGCAGTTACCAAATGGAATCGGTTTCGACTGGACAGGTATGTCCTATCAGGAACGCCTGTCTGGTAATCAAGCCCCAGCTCTATATGCATTATCATTGATAGTAGTATTCCTCTGTCTAGCTGCACTGTATGAAAGCTGGTCAATTCCATTCTCAGTTATGCTAGTAGTACCATTAGGTATCGTTGGAGCCTTGTTAGCAACAACATTCCGCGGTTTAGATAACGATGTTTACTTTAAAGTTGGCTTGTTGACCACTATCGGTTTGTCGGCTAAGAACGCGATACTCATCGTTGAATTCGCCAAGGACTTGATGGAAAAAGAGGGCAAGGGGTTGATAGAAGCTACGCTAGATGCGGTAAGAATGCGTCTTCGCCCAATCCTAATGACATCACTAGCATTTATGTTAGGTGTTATCCCCCTAGTACTGAGTAATGGTGCAGGATCCGGCTCTCAAAACGCAGTGGGTACTGGGGTATTAGGCGGAATGATTGCAGCAACCTCGCTAGCCATCTTTTTCGTGCCGGTATTCTTTGTGGTTATAAGACGACGTTTCAGTAAGAAAGCGGAGGAGATTGAACTCGCATCAGAATCTCATTAA
>S5 Multidrug efflux pump subunit AcrB
ATGCCTAAATTTTTTATAGATCGGCCAATCTTTGCATGGGTAATCGCAATTATCACCATGCTGGCTGGGCTGTTGGCAATTATGAAATTACCCGTAGCGCAATATCCTACTATTGCACCACCGGCGATTTCTATCTCTGCAACTTATCCCGGCGCAGATGCCACCACTGTGCAAAACACAGTGACTCAGGTTATCGAACAGAACATGAATGGTATCGATAACCTAGTTTATATGTCTTCCGACAGTGATTCTGCTGGAAACATGAATATCACACTAACCTTTGAGGCCGGTACTGATCCCGATATTGCACAGGTACAAGTGCAAAACAAGCTACAACTCGCTATGCCTCTGTTACCACAAGAAGTGCAACAGCAAGGTATACGTGTAGATAAGTCCACGACCTCTTTCTTGATGGTTGCCGGATTCATCTCTGAAGATGGTTCAATGTCACAGGACGATATCTCTGACTACGTTGGTGCAACTGTCAAGGACCCTTTAAGTCGCGTAACCGGTGTAGGTGATACAATGCTTTTCGGTAACCAGTATGCCATGCGTATCTGGTTAAATCCTGACAAGCTCGTTAACTACAAGATGACGACTTTGGATGTAATAAATGCAATCAAAGCGCAAAATAACCAAATAGCCGCCGGTCAATTAGGGGGAACCCCTCCGGTTCCAGGTCAACGCCTGAATGCGTCGATCATTGCTCAAACACGTCTAACTTCACCGGAAGAGTTCAGTAATATTCTCTTGCGCGTCAATACTGACGGTTCTCAGGTCCGTCTGAAAGATGTAGCAAAGGTGGAACTAGGTGCACAAAGCTACAACATCATTGCCCGCTATAACGGTAAACCTGCTGCGGGTATCGGTGTCAAACTAGCGACAGGCGCTAACGCTTTGGATACATCCAAAGCAGTAAAAGAAGCGCTAAACAATATGGAACCTTTCTTCCCTCACGGGCTGAAAATCGTCTATCCATATGACACCACACCATTCGTTAAAATCTCTATTAACGAAGTGGTAAAAACACTGGTTGAAGCAATTATGCTGGTGTTCGTGGTAATGTACCTATTTCTCCAAAATTTCCGCGCAACACTCATTCCAACCATTGCAGTTCCAGTCGTACTCTTAGGAACATTTGCAATACTCGCTACATTTGGCTATTCAATAAATACATTAACCATGTTTGCTATGGTTCTTGCCATTGGCTTACTGGTAGACGATGCCATTGTTGTTGTAGAAAATGTTGAACGTGTTATGCAGGAAGAAGGTCTATCGCCAAAAGAAGCAACCAGGAAATCAATGGGACAAATCCAAAGCGCCTTAGTTGGTATTGCAATGGTGCTGTCTGCTGTATTTATCCCAATGGCCTTCTTCGGCGGTTCAACCGGTGCAATTTATCGTCAATTCTCGATCACTATCGTATCTGCAATGGTATTGTCTGTGCTGGTAGCATTAATCCTGACACCAGCTCTATGTGCTACCATGTTGAAACCCATTGCCAAAGGTAGCCATGGTAAGCAGACCGGCGTCTTTGGCTGGTTCAACCGCATATTTGACAAAAGTACCCACCACTATACTGACAGCATTGGTCGCATTCTACGTAATACAGGCCGTTATCTGGTAATTTATGTATTCCTGGTGGCAGGTATGGCCGTCATGTTCACACGTTTACCATCCTCTTTTCTTCCTGAAGAAGATCAGGGAGTATTGCTGACAATGGTTCAATTACCTGCGGGGGCGACACAGGAACAAACAGAAAAAGTTCTAGATAAAGTAAGCGATTACTTCAATACAGAAGAAAAAGATCGTGTGGTTTCTGTATTTACTGTCAGTGGCTTTGGTTTTAGTGGGCAAGGTCAAAACACTGGGTTGGGATTTATAAGCCTGAAAGACTGGGGTGAACGTCCGGGGGCTGAAAACAAAGTACCTGCTATTGTTGCCAGGGCTAGTGCTCACTTCCAGACAATCAAAGAAGGTATGGTTTTTGCGTTTAACATCCCGGCAATTGTAGAGTTAGGTTCAGCAACTGGCTTTGATTTTGAATTAATTGATAAAGCAAACCTTGGACATGACAAACTGACAGCAGCCCGTAATCAATTACTTGGCATGATACAACAGCATCCAGATATGTTAGTAGGTGTTCGTCCTAATGGTCAGGAAGATACCCCTCAATATCGGCTCAGAATTGATCAGGAAAAAGCTGAAGCTCTCGGTGTTTCCATCGCTGATATTAACTCAACACTCAGCACGATGTTTGGTAGTAACTATGTGAACGACTTTATTGATCGCGGTCGTGTCAAAAAAGTTTACGTTCAGTCGGAAGCACCTTATCGTATGTTGCCAAGTGACATCTACAAGCTGTATGTCCGTAACAAACAGGGTGAAATGGTTCCATTCTCTGCCTTTACAGACACGTCCAAAGAACCCTGGACCTACGGTTCACCACGTCTGGAACGTTACAACGGCTTACCATCAATGGAAATTCTGGGTGAAGCCGCTCCGGGTAAAAGTACCGGTGATGCAATGGCCCTAATGGAAGAGCTGGCATCTAAGCTACCAAATGGAATCGGTTTCGACTGGACAGGTATGTCCTATCAGGAACGTTTGTCTGGTAATCAAGCCCCAGCTCTATATGCATTATCATTGATAGTGGTATTCCTCTGTCTGGCTGCACTGTATGAAAGCTGGTCAATTCCATTCTCAGTTATGCTAGTAGTACCATTAGGTATCGTTGGAGCCTTGTTAGCAACAACATTCCGCGGCTTGGATAACGATGTTTACTTTAAAGTTGGCTTGTTGACCACTATCGGTTTGTCAGCTAAGAACGCGATACTCATCGTTGAATTCGCCAAGGACCTGATGGAAAAAGAGGGCAAGGGGTTGATAGAAGCTACGCTAGATGCGGTAAGAATGCGTCTTCGCCCAATCCTAATGACATCACTAGCATTTATGTTAGGTGTTATCCCCCTAGTACTGAGTAATGGTGCAGGATCCGGCTCTCAAAACGCAGTGGGTACTGGGGTATTAGGCGGAATGATTGCAGCAACCTCGCTAGCCATCTTTTTCGTGCCGGTATTCTTTGTGGTTATAAGACGACGTTTCAGTAAGAAAGCTGAGGAGATTGAACCCGCATCAGAATCTCACTAA
>C-S5 Multidrug efflux pump subunit AcrB
ATGCCTAAATTTTTTATAGATCGGCCAATCTTTGCATGGGTAATCGCAATTATCACCATGCTGGCTGGGCTGTTGGCAATTATGAAATTACCCGTAGCGCAATATCCTACTATTGCACCACCGGCGATTTCTATCTCTGCAACTTATCCCGGCGCAGATGCCACCACTGTGCAAAACACAGTGACTCAGGTTATCGAACAGAACATGAATGGTATCGATAACCTAGTTTATATGTCTTCCGACAGTGATTCTGCTGGAAACATGAATATCACACTAACCTTTGAGGCCGGTACTGATCCCGATATTGCACAGGTACAAGTGCAAAACAAGCTACAACTCGCTATGCCTCTGTTACCACAAGAAGTGCAACAGCAAGGTATACGTGTAGATAAGTCCACGACCTCTTTCTTGATGGTTGCCGGATTCATCTCTGAAGATGGTTCAATGTCACAGGACGATATCTCTGACTACGTTGGTGCAACTGTCAAGGACCCTTTAAGTCGCGTAACCGGTGTAGGTGATACAATGCTTTTCGGTAACCAGTATGCCATGCGTATCTGGTTAAATCCTGACAAGCTCGTTAACTACAAGATGACGACTTTGGATGTAATAAATGCAATCAAAGCGCAAAATAACCAAATAGCCGCCGGTCAATTAGGGGGAACCCCTCCGGTTCCAGGTCAACGCCTGAATGCGTCGATCATTGCTCAAACACGTCTAACTTCACCGGAAGAGTTCAGTAATATTCTCTTGCGCGTCAATACTGACGGTTCTCAGGTCCGTCTGAAAGATGTAGCAAAGGTGGAACTAGGTGCACAAAGCTACAACATCATTGCCCGCTATAACGGTAAACCTGCTGCGGGTATCGGTGTCAAACTAGCGACAGGCGCTAACGCTTTGGATACATCCAAAGCAGTAAAAGAAGCGCTAAACAATATGGAACCTTTCTTCCCTCACGGGCTGAAAATCGTCTATCCATATGACACCACACCATTCGTTAAAATCTCTATTAACGAAGTGGTAAAAACACTGGTTGAAGCAATTATGCTGGTGTTCGTGGTAATGTACCTATTTCTCCAAAATTTCCGCGCAACACTCATTCCAACCATTGCAGTTCCAGTCGTACTCTTAGGAACATTTGCAATACTCGCTACATTTGGCTATTCAATAAATACATTAACCATGTTTGCTATGGTTCTTGCCATTGGCTTACTGGTAGACGATGCCATTGTTGTTGTAGAAAATGTTGAACGTGTTATGCAGGAAGAAGGTCTATCGCCAAAAGAAGCAACCAGGAAATCAATGGGACAAATCCAAAGCGCCTTAGTTGGTATTGCAATGGTGCTGTCTGCTGTATTTATCCCAATGGCCTTCTTCGGCGGTTCAACCGGTGCAATTTATCGTCAATTCTCGATCACTATCGTATCTGCAATGGTATTGTCTGTGCTGGTAGCATTAATCCTGACACCAGCTCTATGTGCTACCATGTTGAAACCCATTGCCAAAGGTAGCCATGGTAAGCAGACCGGCGTCTTTGGCTGGTTCAACCGCATATTTGACAAAAGTACCCACCACTATACTGACAGCATTGGTCGCATTCTACGTAATACAGGCCGTTATCTGGTAATTTATGTATTCCTGGTGGCAGGTATGGCCGTCATGTTCACACGTTTACCATCCTCTTTTCTTCCTGAAGAAGATCAGGGAGTATTGCTGACAATGGTTCAATTACCTGCGGGGGCGACACAGGAACAAACAGAAAAAGTTCTAGATAAAGTAAGCGATTACTTCAATACAGAAGAAAAAGATCGTGTGGTTTCTGTATTTACTGTCAGTGGCTTTGGTTTTAGTGGGCAAGGTCAAAACACTGGGTTGGGATTTATAAGCCTGAAAGACTGGGGTGAACGTCCGGGGGCTGAAAACAAAGTACCTGCTATTGTTGCCAGGGCTAGTGCTCACTTCCAGACAATCAAAGAAGGTATGGTTTTTGCGTTTAACATCCCGGCAATTGTAGAGTTAGGTTCAGCAACTGGCTTTGATTTTGAATTAATTGATAAAGCAAACCTTGGACATGACAAACTGACAGCAGCCCGTAATCAATTACTTGGCATGATACAACAGCATCCAGATATGTTAGTAGGTGTTCGTCCTAATGGTCAGGAAGATACCCCTCAATATCGGCTCAGAATTGATCAGGAAAAAGCTGAAGCTCTCGGTGTTTCCATCGCTGATATTAACTCAACACTCAGCACGATGTTTGGTAGTAACTATGTGAACGACTTTATTGATCGCGGTCGTGTCAAAAAAGTTTACGTTCAGTCGGAAGCACCTTATCGTATGTTGCCAAGTGACATCTACAAGCTGTATGTCCGTAACAAACAGGGTGAAATGGTTCCATTCTCTGCCTTTACAGACACGTCCAAAGAACCCTGGACCTACGGTTCACCACGTCTGGAACGTTACAACGGCTTACCATCAATGGAAATTCTGGGTGAAGCCGCTCCGGGTAAAAGTACCGGTGATGCAATGGCCCTAATGGAAGAGCTGGCATCTAAGCTACCAAATGGAATCGGTTTCGACTGGACAGGTATGTCCTATCAGGAACGTTTGTCTGGTAATCAAGCCCCAGCTCTATATGCATTATCATTGATAGTGGTATTCCTCTGTCTGGCTGCACTGTATGAAAGCTGGTCAATTCCATTCTCAGTTATGCTAGTAGTACCATTAGGTATCGTTGGAGCCTTGTTAGCAACAACATTCCGCGGCTTGGATAACGATGTTTACTTTAAAGTTGGCTTGTTGACCACTATCGGTTTGTCAGCTAAGAACGCGATACTCATCGTTGAATTCGCCAAGGACCTGATGGAAAAAGAGGGCAAGGGGTTGATAGAAGCTACGCTAGATGCGGTAAGAATGCGTCTTCGCCCAATCCTAATGACATCACTAGCATTTATGTTAGGTGTTATCCCCCTAGTACTGAGTAATGGTGCAGGATCCGGCTCTCAAAACGCAGTGGGTACTGGGGTATTAGGCGGAATGATTGCAGCAACCTCGCTAGCCATCTTTTTCGTGCCGGTATTCTTTGTGGTTATAAGACGACGTTTCAGTAAGAAAGCTGAGGAGATTGAACCCGCATCAGAATCTCACTAA
>M-S5 Multidrug efflux pump subunit AcrB
ATGCCTAAATTTTTTATAGATCGGCCAATCTTTGCATGGGTAATCGCAATTATCACCATGCTGGCTGGGCTGTTGGCAATTATGAAATTACCCGTAGCGCAATATCCTACTATTGCACCACCGGCGATTTCTATCTCTGCAACTTATCCCGGCGCAGATGCCACCACTGTGCAAAACACAGTGACTCAGGTTATCGAACAGAACATGAATGGTATCGATAACCTAGTTTATATGTCTTCCGACAGTGATTCTGCTGGAAACATGAATATCACACTAACCTTTGAGGCCGGTACTGATCCCGATATTGCACAGGTACAAGTGCAAAACAAGCTACAACTCGCTATGCCTCTGTTACCACAAGAAGTGCAACAGCAAGGTATACGTGTAGATAAGTCCACGACCTCTTTCTTGATGGTTGCCGGATTCATCTCTGAAGATGGTTCAATGTCACAGGACGATATCTCTGACTACGTTGGTGCAACTGTCAAGGACCCTTTAAGTCGCGTAACCGGTGTAGGTGATACAATGCTTTTCGGTAACCAGTATGCCATGCGTATCTGGTTAAATCCTGACAAGCTCGTTAACTACAAGATGACGACTTTGGATGTAATAAATGCAATCAAAGCGCAAAATAACCAAATAGCCGCCGGTCAATTAGGGGGAACCCCTCCGGTTCCAGGTCAACGCCTGAATGCGTCGATCATTGCTCAAACACGTCTAACTTCACCGGAAGAGTTCAGTAATATTCTCTTGCGCGTCAATACTGACGGTTCTCAGGTCCGTCTGAAAGATGTAGCAAAGGTGGAACTAGGTGCACAAAGCTACAACATCATTGCCCGCTATAACGGTAAACCTGCTGCGGGTATCGGTGTCAAACTAGCGACAGGCGCTAACGCTTTGGATACATCCAAAGCAGTAAAAGAAGCGCTAAACAATATGGAACCTTTCTTCCCTCACGGGCTGAAAATCGTCTATCCATATGACACCACACCATTCGTTAAAATCTCTATTAACGAAGTGGTAAAAACACTGGTTGAAGCAATTATGCTGGTGTTCGTGGTAATGTACCTATTTCTCCAAAATTTCCGCGCAACACTCATTCCAACCATTGCAGTTCCAGTCGTACTCTTAGGAACATTTGCAATACTCGCTACATTTGGCTATTCAATAAATACATTAACCATGTTTGCTATGGTTCTTGCCATTGGCTTACTGGTAGACGATGCCATTGTTGTTGTAGAAAATGTTGAACGTGTTATGCAGGAAGAAGGTCTATCGCCAAAAGAAGCAACCAGGAAATCAATGGGACAAATCCAAAGCGCCTTAGTTGGTATTGCAATGGTGCTGTCTGCTGTATTTATCCCAATGGCCTTCTTCGGCGGTTCAACCGGTGCAATTTATCGTCAATTCTCGATCACTACCGTATCTGCAATGGTATTGTCTGTGCTGGTAGCATTAATCCTGACACCAGCTCTATGTGCTACCATGTTGAAACCCATTGCCAAAGGTAGCCATGGTAAGCAGACCGGCGTCTTTGGCTGGTTCAACCGCATATTTGACAAAAGTACCCACCACTATACTGACAGCATTGGTCGCATTCTACGTAATACAGGCCGTTATCTGGTAATTTATGTATTCCTGGTGGCAGGTATGGCCGTCATGTTCACACGTTTACCATCCTCTTTTCTTCCTGAAGAAGATCAGGGAGTATTGCTGACAATGGTTCAATTACCTGCGGGGGCGACACAGGAACAAACAGAAAAAGTTCTAGATAAAGTAAGCGATTACTTCAATACAGAAGAAAAAGATCGTGTGGTTTCTGTATTTACTGTCAGTGGCTTTGGTTTTAGTGGGCAAGGTCAAAACACTGGGTTGGGATTTATAAGCCTGAAAGACTGGGGTGAACGTCCGGGGGCTGAAAACAAAGTACCTGCTATTGTTGCCAGGGCTAGTGCTCACTTCCAGACAATCAAAGAAGGTATGGTTTTTGCGTTTAACATCCCGGCAATTGTAGAGTTAGGTTCAGCAACTGGCTTTGATTTTGAATTAATTGATAAAGCAAACCTTGGACATGACAAACTGACAGCAGCCCGTAATCAATTACTTGGCATGATACAACAGCATCCAGATATGTTAGTAGGTGTTCGTCCTAATGGTCAGGAAGATACCCCTCAATATCGGCTCAGAATTGATCAGGAAAAAGCTGAAGCTCTCGGTGTTTCCATCGCTGATATTAACTCAACACTCAGCACGATGTTTGGTAGTAACTATGTGAACGACTTTATTGATCGCGGTCGTGTCAAAAAAGTTTACGTTCAGTCGGAAGCACCTTATCGTATGTTGCCAAGTGACATCTACAAGCTGTATGTCCGTAACAAACAGGGTGAAATGGTTCCATTCTCTGCCTTTACAGACACGTCCAAAGAACCCTGGACCTACGGTTCACCACGTCTGGAACGTTACAACGGCTTACCATCAATGGAAATTCTGGGTGAAGCCGCTCCGGGTAAAAGTACCGGTGATGCAATGGCCCTAATGGAAGAGCTGGCATCTAAGCTACCAAATGGAATCGGTTTCGACTGGACAGGTATGTCCTATCAGGAACGTTTGTCTGGTAATCAAGCCCCAGCTCTATATGCATTATCATTGATAGTGGTATTCCTCTGTCTGGCTGCACTGTATGAAAGCTGGTCAATTCCATTCTCAGTTATGCTAGTAGTACCATTAGGTATCGTTGGAGCCTTGTTAGCAACAACATTCCGCGGCTTGGATAACGATGTTTACTTTAAAGTTGGCTTGTTGACCACTATCGGTTTGTCAGCTAAGAACGCGATACTCATCGTTGAATTCGCCAAGGACCTGATGGAAAAAGAGGGCAAGGGGTTGATAGAAGCTACGCTAGATGCGGTAAGAATGCGTCTTCGCCCAATCCTAATGACATCACTAGCATTTATGTTAGGTGTTATCCCCCTAGTACTGAGTAATGGTGCAGGATCCGGCTCTCAAAACGCAGTGGGTACTGGGGTATTAGGCGGAATGATTGCAGCAACCTCGCTAGCCATCTTTTTCGTGCCGGTATTCTTTGTGGTTATAAGACGACGTTTCAGTAAGAAAGCTGAGGAGATTGAACCCGCATCAGAATCTCACTAA
>S7 Transcriptional regulatory protein OmpR
ATGCAAGTAGATAACAAGATCCTTGTGGTGGATGATGACATGCGTTTACGAACGTTATTAGAGCGTTATCTGACAGAACAAGGTTTTCAGGTACGTAGTGCTGCTAATGCGGAGCAGATGGACCGCTTACTGACACGGGAATCTGTTAGCTTAATCGTATTGGATTTAATGTTACCAGGAGAGGATGGGCTTTCTGTTTGCCAAAGGCTGAGAAACCAAAGTAATCCGGTACCGATTATTATGGTGACCGCGAGGGGAGAAGAGGTAGATCGTATTGTTGGGCTGGAAATTGGTGCTGATGATTATATTCCGAAGCCATTTAATCCCCGTGAGCTATTAGCGCGTATCCGGGCGGTATTACGTCGTCAGGCGAATAAGTTATTGGGCCTACCGGCTGAGGATGATGCGATTATTAATTTTGGTAAGTTTAGCCTCAATTTGAGTACGCGGGAAATGTTTCAGGGAGATGAACATATTCAATTAACCAGTGGAGAATTTGCTGTATTGAAAGTACTGGTTTCTTATCCTGGCGTGCCACTGTCCCGTAATAAGTTGATGAATTTAGCGCGTGGCCGGGAATATAGCACGATGAAGCGATCGATTGATGTCTTGGTTTCACGTCTGCGCCGTGTGATTGAAGAAGATCCTACACATCCTCGCTATATCCAGACTATCTGGGGTCTGGGCTATGTCTTTGTGCCAGACGGAATTCGTGTATGA
>C-S7 Transcriptional regulatory protein OmpR
ATGCAAGTAGATAACAAGATCCTTGTGGTGGATGATGACATGCGTTTACGAACGTTATTAGAGCGTTATCTGACAGAACAAGGTTTTCAGGTACGTAGTGCTGCTAATGCGGAGCAGATGGACCGCTTACTGACACGGGAATCTGTTAGCTTAATCGTATTGGATTTAATGTTACCAGGAGAGGATGGGCTTTCTGTTTGCCAAAGGCTGAGAAACCAAAGTAATCCGGTACCGATTATTATGGTGACCGCGAGGGGAGAAGAGGTAGATCGTATTGTTGGGCTGGAAATTGGTGCTGATGATTATATTCCGAAGCCATTTAATCCCCGTGAGCTATTAGCGCGTATCCGGGCGGTATTACGTCGTCAGGCGAATAAGTTATTGGGCCTACCGGCTGAGGATGATGCGATTATTAATTTTGGTAAGTTTAGCCTCAATTTGAGTACGCGGGAAATGTTTCAGGGAGATGAACATATTCAATTAACCAGTGGAGAATTTGCTGTATTGAAAGTACTGGTTTCTTATCCTGGCGTGCCACTGTCCCGTAATAAGTTGATGAATTTAGCGCGTGGCCGGGAATATAGCACGATGAAGCGATCGATTGATGTCTTGGTTTCACGTCTGCGCCGTGTGATTGAAGAAGATCCTACACATCCTCGCTATATCCAGACTATCTGGGGTCTGGGCTATGTCTTTGTGCCAGACGGAATTCGTGTATGA
>M-S7 Transcriptional regulatory protein OmpR
ATGCAAGTAGATAACAAGATCCTTGTGGTGGATGATGACATGCGTTTACGAACGTTATTAGAGCGTTATCTGACAGAACAAGGTTTTCAGGTACGTAGTGCTGCTAATGCGGAGCAGATGGACCGCTTACTGACACGGGAATCTGTTAGCTTAATCGTATTGGATTTAATGTTACCAGGAGAGGATGGGCTTTCTGTTTGCCAAAGGCTGAGAAACCAAAGTAATCCGGTACCGATTATTATGGTGACCGCGAGGGGAGAAGAGGTAGATCGTATTGTTGGGCTGGAAATTGGTGCTGATGATTATATTCCGAAGCCATTTAATCCCCGTGAGCTATTAGCGCGTATCCGGGCGGTATTACGTCGTCAGGCGAATAAGTTATTGGGCCTACCGGCTGAGGATGATGCGATTATTAATTTTGGTAAGTTTAGCCTCAATTTGAGTACGCGGGAAATGTTTCAGGGAGATGAACATATTCAATTAACCAGTGGAGAATTTGCTGTATTGAAAGTACTGGTTTCTTATCCTGGCGTGCCACTGTCCCGTAATAAGTTGATGAATTTAGCGCGTGGCCGGGAATATAGCACGATGAAGCGATCGATTGATGTCTTGGTTTCACGTCTGCGCCGTGTGATTGAAGAAGATCCTACACATCCTCACTATATCCAGACTATCTGGGGTCTGGGCTATGTCTTTGTGCCAGACGGAATTCGTGTATGA
>S10 Multidrug efflux pump accessory protein AcrZ
ATGTTTGAGTTGATTAAAAGTATGGCTTTCGCCCTGGTCATGGTACCGGTAGTGACGGCCGGAATTTTAGGTTTAATTTATGGTCTTGGGGAACTGTTTAATATCGTTTCCCGTATTGGTCGTTCTGAAAAGTAA
>C-S10 Multidrug efflux pump accessory protein AcrZ
ATGTTTGAGTTGATTAAAAGTATGGCTTTCGCCCTGGTCATGGTACCGGTAGTGACGGCCGGAATTTTAGGTTTAATTTATGGTCTTGGGGAACTGTTTAATATCGTTTCCCGTATTGGTCGTTCTGAAAAGTAA
>M-S10 Multidrug efflux pump accessory protein AcrZ
ATGTTTCAGTTGATTAAAAGTATGGCTTTCGCCCTGGTCATGGTACCGGTAGTGACGGCCGGAATTTTAGGTTTAATTTATGGTCTTGGGGAACTGTTTAATATCGTTTCCCGTATTGGTCGTTCTGAAAAGTAA
>S12 Multidrug efflux pump subunit AcrB
ATGCCTAAATTTTTTATAGATCGGCCAATCTTTGCATGGGTAATCGCAATTATCACCATGCTGGCTGGGCTGTTGGCAATTATGAAATTACCCGTAGCGCAATATCCTACTATTGCACCACCGGCGATTTCTATCTCTGCAACTTATCCCGGCGCAGATGCCACCACTGTGCAAAACACAGTGACTCAGGTTATCGAACAGAACATGAATGGTATCGATAACCTAGTTTATATGTCTTCCGACAGTGATTCTGCTGGAAACATGAATATCACACTAACCTTTGAGGCCGGTACTGATCCCGATATTGCACAGGTACAAGTGCAAAACAAGCTACAACTCGCTATGCCTCTGTTACCACAAGAAGTGCAACAGCAAGGTATACGTGTAGATAAGTCCACGACCTCTTTCTTGATGGTTGCCGGATTCATCTCTGAAGATGGTTCAATGTCACAGGACGATATCTCTGACTACGTTGGTGCAACTGTCAAGGACCCTTTAAGTCGCGTAACCGGTGTAGGTGATACAATGCTTTTCGGTAACCAGTATGCCATGCGTATCTGGTTAAATCCTGACAAGCTCGTTAACTACAAGATGACGACTTTGGATGTAATAAATGCAATCAAAGCGCAAAATAACCAAATAGCCGCCGGTCAATTAGGGGGAACCCCTCCGGTTCCAGGTCAACGCCTGAATGCGTCGATCATTGCTCAAACACGTCTAACTTCACCGGAAGAGTTCAGTAATATTCTCTTGCGCGTCAATACTGACGGTTCTCAGGTCCGTCTGAAAGATGTAGCAAAGGTGGAACTAGGTGCACAAAGCTACAACATCATTGCCCGCTATAACGGTAAACCTGCTGCGGGTATCGGTGTCAAACTAGCGACAGGCGCTAACGCTTTGGATACATCCAAAGCAGTAAAAGAAGCGCTAAACAATATGGAACCTTTCTTCCCTCACGGGCTGAAAATCGTCTATCCATATGACACCACACCATTCGTTAAAATCTCTATTAACGAAGTGGTAAAAACACTGGTTGAAGCAATTATGCTGGTGTTCGTGGTAATGTACCTATTTCTCCAAAATTTCCGCGCAACACTCATTCCAACCATTGCAGTTCCAGTCGTACTCTTAGGAACATTTGCAATACTCGCTACATTTGGCTATTCAATAAATACATTAACCATGTTTGCTATGGTTCTTGCCATTGGCTTACTGGTAGACGATGCCATTGTTGTTGTAGAAAATGTTGAACGTGTTATGCAGGAAGAAGGTCTATCGCCAAAAGAAGCAACCAGGAAATCAATGGGACAAATCCAAAGCGCCTTAGTTGGTATTGCAATGGTGCTGTCTGCTGTATTTATCCCAATGGCCTTCTTCGGCGGTTCAACCGGTGCAATTTATCGTCAATTCTCGATCACTATCGTATCTGCAATGGTATTGTCTGTGCTGGTAGCATTAATCCTGACACCAGCTCTATGTGCTACCATGTTGAAACCCATTGCCAAAGGTAGCCATGGTAAGCAGACCGGCGTCTTTGGCTGGTTCAACCGCATATTTGACAAAAGTACCCACCACTATACTGACAGCATTGGTCGCATTCTACGTAATACAGGCCGTTATCTGGTAATTTATGTATTCCTGGTGGCAGGTATGGCCGTCATGTTCACACGTTTACCATCCTCTTTTCTTCCTGAAGAAGATCAGGGAGTATTGCTGACAATGGTTCAATTACCTGCGGGGGCGACACAGGAACAAACAGAAAAAGTTCTAGATAAAGTAAGCGATTACTTCAATACAGAAGAAAAAGATCGTGTGGTTTCTGTATTTACTGTCAGTGGCTTTGGTTTTAGTGGGCAAGGTCAAAACACTGGGTTGGGATTTATAAGCCTGAAAGACTGGGGTGAACGTCCGGGGGCTGAAAACAAAGTACCTGCTATTGTTGCCAGGGCTAGTGCTCACTTCCAGACAATCAAAGAAGGTATGGTTTTTGCGTTTAACATCCCGGCAATTGTAGAGTTAGGTTCAGCAACTGGCTTTGATTTTGAATTAATTGATAAAGCAAACCTTGGACATGACAAACTGACAGCAGCCCGTAATCAATTACTTGGCATGATACAACAGCATCCAGATATGTTAGTAGGTGTTCGTCCTAATGGTCAGGAAGATACCCCTCAATATCGGCTCAGAATTGATCAGGAAAAAGCTGAAGCTCTCGGTGTTTCCATCGCTGATATTAACTCAACACTCAGCACGATGTTTGGTAGTAACTATGTGAACGACTTTATTGATCGCGGTCGTGTCAAAAAAGTTTACGTTCAGTCGGAAGCACCTTATCGTATGTTGCCAAGTGACATCTACAAGCTGTATGTCCGTAACAAACAGGGTGAAATGGTTCCATTCTCTGCCTTTACAGACACGTCCAAAGAACCCTGGACCTACGGTTCACCACGTCTGGAACGTTACAACGGCTTACCATCAATGGAAATTCTGGGTGAAGCCGCTCCGGGTAAAAGTACCGGTGATGCAATGGCCCTAATGGAAGAGCTGGCATCTAAGCTACCAAATGGAATCGGTTTCGACTGGACAGGTATGTCCTATCAGGAACGTTTGTCTGGTAATCAAGCCCCAGCTCTATATGCATTATCATTGATAGTGGTATTCCTCTGTCTGGCTGCACTGTATGAAAGCTGGTCAATTCCATTCTCAGTTATGCTAGTAGTACCATTAGGTATCGTTGGAGCCTTGTTAGCAACAACATTCCGCGGCTTGGATAACGATGTTTACTTTAAAGTTGGCTTGTTGACCACTATCGGTTTGTCAGCTAAGAACGCGATACTCATCGTTGAATTCGCCAAGGACCTGATGGAAAAAGAGGGCAAGGGGTTGATAGAAGCTACGCTAGATGCGGTAAGAATGCGTCTTCGCCCAATCCTAATGACATCACTAGCATTTATGTTAGGTGTTATCCCCCTAGTACTGAGTAATGGTGCAGGATCCGGCTCTCAAAACGCAGTGGGTACTGGGGTATTAGGCGGAATGATTGCAGCAACCTCGCTAGCCATCTTTTTCGTGCCGGTATTCTTTGTGGTTATAAGACGACGTTTCAGTAAGAAAGCTGAGGAGATTGAACCCGCATCAGAATCTCACTAA
>C-S12 Multidrug efflux pump subunit AcrB
ATGCCTAAATTTTTTATAGATCGGCCAATCTTTGCATGGGTAATCGCAATTATCACCATGCTGGCTGGGCTGTTGGCAATTATGAAATTACCCGTAGCGCAATATCCTACTATTGCACCACCGGCGATTTCTATCTCTGCAACTTATCCCGGCGCAGATGCCACCACTGTGCAAAACACAGTGACTCAGGTTATCGAACAGAACATGAATGGTATCGATAACCTAGTTTATATGTCTTCCGACAGTGATTCTGCTGGAAACATGAATATCACACTAACCTTTGAGGCCGGTACTGATCCCGATATTGCACAGGTACAAGTGCAAAACAAGCTACAACTCGCTATGCCTCTGTTACCACAAGAAGTGCAACAGCAAGGTATACGTGTAGATAAGTCCACGACCTCTTTCTTGATGGTTGCCGGATTCATCTCTGAAGATGGTTCAATGTCACAGGACGATATCTCTGACTACGTTGGTGCAACTGTCAAGGACCCTTTAAGTCGCGTAACCGGTGTAGGTGATACAATGCTTTTCGGTAACCAGTATGCCATGCGTATCTGGTTAAATCCTGACAAGCTCGTTAACTACAAGATGACGACTTTGGATGTAATAAATGCAATCAAAGCGCAAAATAACCAAATAGCCGCCGGTCAATTAGGGGGAACCCCTCCGGTTCCAGGTCAACGCCTGAATGCGTCGATCATTGCTCAAACACGTCTAACTTCACCGGAAGAGTTCAGTAATATTCTCTTGCGCGTCAATACTGACGGTTCTCAGGTCCGTCTGAAAGATGTAGCAAAGGTGGAACTAGGTGCACAAAGCTACAACATCATTGCCCGCTATAACGGTAAACCTGCTGCGGGTATCGGTGTCAAACTAGCGACAGGCGCTAACGCTTTGGATACATCCAAAGCAGTAAAAGAAGCGCTAAACAATATGGAACCTTTCTTCCCTCACGGGCTGAAAATCGTCTATCCATATGACACCACACCATTCGTTAAAATCTCTATTAACGAAGTGGTAAAAACACTGGTTGAAGCAATTATGCTGGTGTTCGTGGTAATGTACCTATTTCTCCAAAATTTCCGCGCAACACTCATTCCAACCATTGCAGTTCCAGTCGTACTCTTAGGAACATTTGCAATACTCGCTACATTTGGCTATTCAATAAATACATTAACCATGTTTGCTATGGTTCTTGCCATTGGCTTACTGGTAGACGATGCCATTGTTGTTGTAGAAAATGTTGAACGTGTTATGCAGGAAGAAGGTCTATCGCCAAAAGAAGCAACCAGGAAATCAATGGGACAAATCCAAAGCGCCTTAGTTGGTATTGCAATGGTGCTGTCTGCTGTATTTATCCCAATGGCCTTCTTCGGCGGTTCAACCGGTGCAATTTATCGTCAATTCTCGATCACTATCGTATCTGCAATGGTATTGTCTGTGCTGGTAGCATTAATCCTGACACCAGCTCTATGTGCTACCATGTTGAAACCCATTGCCAAAGGTAGCCATGGTAAGCAGACCGGCGTCTTTGGCTGGTTCAACCGCATATTTGACAAAAGTACCCACCACTATACTGACAGCATTGGTCGCATTCTACGTAATACAGGCCGTTATCTGGTAATTTATGTATTCCTGGTGGCAGGTATGGCCGTCATGTTCACACGTTTACCATCCTCTTTTCTTCCTGAAGAAGATCAGGGAGTATTGCTGACAATGGTTCAATTACCTGCGGGGGCGACACAGGAACAAACAGAAAAAGTTCTAGATAAAGTAAGCGATTACTTCAATACAGAAGAAAAAGATCGTGTGGTTTCTGTATTTACTGTCAGTGGCTTTGGTTTTAGTGGGCAAGGTCAAAACACTGGGTTGGGATTTATAAGCCTGAAAGACTGGGGTGAACGTCCGGGGGCTGAAAACAAAGTACCTGCTATTGTTGCCAGGGCTAGTGCTCACTTCCAGACAATCAAAGAAGGTATGGTTTTTGCGTTTAACATCCCGGCAATTGTAGAGTTAGGTTCAGCAACTGGCTTTGATTTTGAATTAATTGATAAAGCAAACCTTGGACATGACAAACTGACAGCAGCCCGTAATCAATTACTTGGCATGATACAACAGCATCCAGATATGTTAGTAGGTGTTCGTCCTAATGGTCAGGAAGATACCCCTCAATATCGGCTCAGAATTGATCAGGAAAAAGCTGAAGCTCTCGGTGTTTCCATCGCTGATATTAACTCAACACTCAGCACGATGTTTGGTAGTAACTATGTGAACGACTTTATTGATCGCGGTCGTGTCAAAAAAGTTTACGTTCAGTCGGAAGCACCTTATCGTATGTTGCCAAGTGACATCTACAAGCTGTATGTCCGTAACAAACAGGGTGAAATGGTTCCATTCTCTGCCTTTACAGACACGTCCAAAGAACCCTGGACCTACGGTTCACCACGTCTGGAACGTTACAACGGCTTACCATCAATGGAAATTCTGGGTGAAGCCGCTCCGGGTAAAAGTACCGGTGATGCAATGGCCCTAATGGAAGAGCTGGCATCTAAGCTACCAAATGGAATCGGTTTCGACTGGACAGGTATGTCCTATCAGGAACGTTTGTCTGGTAATCAAGCCCCAGCTCTATATGCATTATCATTGATAGTGGTATTCCTCTGTCTGGCTGCACTGTATGAAAGCTGGTCAATTCCATTCTCAGTTATGCTAGTAGTACCATTAGGTATCGTTGGAGCCTTGTTAGCAACAACATTCCGCGGCTTGGATAACGATGTTTACTTTAAAGTTGGCTTGTTGACCACTATCGGTTTGTCAGCTAAGAACGCGATACTCATCGTTGAATTCGCCAAGGACCTGATGGAAAAAGAGGGCAAGGGGTTGATAGAAGCTACGCTAGATGCGGTAAGAATGCGTCTTCGCCCAATCCTAATGACATCACTAGCATTTATGTTAGGTGTTATCCCCCTAGTACTGAGTAATGGTGCAGGATCCGGCTCTCAAAACGCAGTGGGTACTGGGGTATTAGGCGGAATGATTGCAGCAACCTCGCTAGCCATCTTTTTCGTGCCGGTATTCTTTGTGGTTATAAGACGACGTTTCAGTAAGAAAGCTGAGGAGATTGAACCCGCATCAGAATCTCACTAA
>M-S12 Multidrug efflux pump subunit AcrB
ATGCCTAAATTTTTTATAGATCGGCCAATCTTTGCATGGGTAATCGCAATTATCACCATGCTGGCTGGGCTGTTGGCAATTATGAAATTACCCGTAGCGCAATATCCTACTATTGCACCACCGGCGATTTCTATCTCTGCAACTTATCCCGGCGCAGATGCCACCACTGTGCAAAACACAGTGACTCAGGTTATCGAACAGAACATGAATGGTATCGATAACCTAGTTTATATGTCTTCCGACAGTGATTCTGCTGGAAACATGAATATCACACTAACCTTTGAGGCCGGTACTGATCCCGATATTGCACAGGTACAAGTGCAAAACAAGCTACAACTCGCTATGCCTCTGTTACCACAAGAAGTGCAACAGCAAGGTATACGTGTAGATAAGTCCACGACCTCTTTCTTGATGGTTGCCGGATTCATCTCTGAAGATGGTTCAATGTCACAGGACGATATCTCTGACTACGTTGGTGCAACTGTCAAGGACCCTTTAAGTCGCGTAACCGGTGTAGGTGATACAATGCTTTTCGGTAACCAGTATGCCATGCGTATCTGGTTAAATCCTGACAAGCTCGTTAACTACAAGATGACGACTTTGGATGTAATAAATGCAATCAAAGCGCAAAATAACCAAATAGCCGCCGGTCAATTAGGGGGAACCCCTCCGGTTCCAGGTCAACGCCTGAATGCGTCGATCATTGCTCAAACACGTCTAACTTCACCGGAAGAGTTCAGTAATATTCTCTTGCGCGTCAATACTGACGGTTCTCAGGTCCGTCTGAAAGATGTAGCAAAGGTGGAACTAGGTGCACAAAGCTACAACATCATTGCCCGCTATAACGGTAAACCTGCTGCGGGTATCGGTGTCAAACTAGCGACAGGCGCTAACGCTTTGGATACATCCAAAGCAGTAAAAGAAGCGCTAAACAATATGGAACCTTTCTTCCCTCACGGGCTGAAAATCGTCTATCCATATGACACCACACCATTCGTTAAAATCTCTATTAACGAAGTGGTAAAAACACTGGTTGAAGCAATTATGCTGGTGTTCGTGGTAATGTACCTATTTCTCCAAAATTTCCGCGCAACACTCATTCCAACCATTGCAGTTCCAGTCGTACTCTTAGGAACATTTGCAATACTCGCTACATTTGGCTATTCAATAAATACATTAACCATGTTTGCTATGGTTCTTGCCATTGACTTACTGGTAGACGATGCCATTGTTGTTGTAGAAAATGTTGAACGTGTTATGCAGGAAGAAGGTCTATCGCCAAAAGAAGCAACCAGGAAATCAATGGGACAAATCCAAAGCGCCTTAGTTGGTATTGCAATGGTGCTGTCTGCTGTATTTATCCCAATGGCCTTCTTCGGCGGTTCAACCGGTGCAATTTATCGTCAATTCTCGATCACTATCGTATCTGCAATGGTATTGTCTGTGCTGGTAGCATTAATCCTGACACCAGCTCTATGTGCTACCATGTTGAAACCCATTGCCAAAGGTAGCCATGGTAAGCAGACCGGCGTCTTTGGCTGGTTCAACCGCATATTTGACAAAAGTACCCACCACTATACTGACAGCATTGGTCGCATTCTACGTAATACAGGCCGTTATCTGGTAATTTATGTATTCCTGGTGGCAGGTATGGCCGTCATGTTCACACGTTTACCATCCTCTTTTCTTCCTGAAGAAGATCAGGGAGTATTGCTGACAATGGTTCAATTACCTGCGGGGGCGACACAGGAACAAACAGAAAAAGTTCTAGATAAAGTAAGCGATTACTTCAATACAGAAGAAAAAGATCGTGTGGTTTCTGTATTTACTGTCAGTGGCTTTGGTTTTAGTGGGCAAGGTCAAAACACTGGGTTGGGATTTATAAGCCTGAAAGACTGGGGTGAACGTCCGGGGGCTGAAAACAAAGTACCTGCTATTGTTGCCAGGGCTAGTGCTCACTTCCAGACAATCAAAGAAGGTATGGTTTTTGCGTTTAACATCCCGGCAATTGTAGAGTTAGGTTCAGCAACTGGCTTTGATTTTGAATTAATTGATAAAGCAAACCTTGGACATGACAAACTGACAGCAGCCCGTAATCAATTACTTGGCATGATACAACAGCATCCAGATATGTTAGTAGGTGTTCGTCCTAATGGTCAGGAAGATACCCCTCAATATCGGCTCAGAATTGATCAGGAAAAAGCTGAAGCTCTCGGTGTTTCCATCGCTGATATTAACTCAACACTCAGCACGATGTTTGGTAGTAACTATGTGAACGACTTTATTGATCGCGGTCGTGTCAAAAAAGTTTACGTTCAGTCGGAAGCACCTTATCGTATGTTGCCAAGTGACATCTACAAGCTGTATGTCCGTAACAAACAGGGTGAAATGGTTCCATTCTCTGCCTTTACAGACACGTCCAAAGAACCCTGGACCTACGGTTCACCACGTCTGGAACGTTACAACGGCTTACCATCAATGGAAATTCTGGGTGAAGCCGCTCCGGGTAAAAGTACCGGTGATGCAATGGCCCTAATGGAAGAGCTGGCATCTAAGCTACCAAATGGAATCGGTTTCGACTGGACAGGTATGTCCTATCAGGAACGTTTGTCTGGTAATCAAGCCCCAGCTCTATATGCATTATCATTGATAGTGGTATTCCTCTGTCTGGCTGCACTGTATGAAAGCTGGTCAATTCCATTCTCAGTTATGCTAGTAGTACCATTAGGTATCGTTGGAGCCTTGTTAGCAACAACATTCCGCGGCTTGGATAACGATGTTTACTTTAAAGTTGGCTTGTTGACCACTATCGGTTTGTCAGCTAAGAACGCGATACTCATCGTTGAATTCGCCAAGGACCTGATGGAAAAAGAGGGCAAGGGGTTGATAGAAGCTACGCTAGATGCGGTAAGAATGCGTCTTCGCCCAATCCTAATGACATCACTAGCATTTATGTTAGGTGTTATCCCCCTAGTACTGAGTAATGGTGCAGGATCCGGCTCTCAAAACGCAGTGGGTACTGGGGTATTAGGCGGAATGATTGCAGCAACCTCGCTAGCCATCTTTTTCGTGCCGGTATTCTTTGTGGTTATAAGACGACGTTTCAGTAAGAAAGCTGAGGAGATTGAACCCGCATCAGAATCTCACTAA
>S15 Multidrug efflux pump subunit AcrB
ATGCCTAAATTTTTTATAGATCGGCCAATCTTTGCATGGGTAATCGCAATTATCACCATGCTGGCTGGGCTGTTGGCAATTATGAAATTACCCGTAGCGCAATATCCTACTATTGCACCACCGGCGATTTCTATCTCTGCAACTTATCCCGGCGCAGATGCCACCACTGTGCAAAACACAGTGACTCAGGTTATCGAACAGAACATGAATGGTATCGATAACCTAGTTTATATGTCTTCCGACAGTGATTCTGCTGGAAACATGAATATCACACTAACCTTTGAGGCCGGTACTGATCCCGATATTGCACAGGTACAAGTGCAAAACAAGCTACAACTCGCTATGCCTCTGTTACCACAAGAAGTGCAACAGCAAGGTATACGTGTAGATAAGTCCACGACCTCTTTCTTGATGGTTGCCGGATTCATCTCTGAAGATGGTTCAATGTCACAGGACGATATCTCTGACTACGTTGGTGCAACTGTCAAGGACCCTTTAAGTCGCGTAACCGGTGTAGGTGATACAATGCTTTTCGGTAACCAGTATGCCATGCGTATCTGGTTAAATCCTGACAAGCTCGTTAACTACAAGATGACGACTTTGGATGTAATAAATGCAATCAAAGCGCAAAATAACCAAATAGCCGCCGGTCAATTAGGGGGAACCCCTCCGGTTCCAGGTCAACGCCTGAATGCGTCGATCATTGCTCAAACACGTCTAACTTCACCGGAAGAGTTCAGTAATATTCTCTTGCGCGTCAATACTGACGGTTCTCAGGTCCGTCTGAAAGATGTAGCAAAGGTGGAACTAGGTGCACAAAGCTACAACATCATTGCCCGCTATAACGGTAAACCTGCTGCGGGTATCGGTGTCAAACTAGCGACAGGCGCTAACGCTTTGGATACATCCAAAGCAGTAAAAGAAGCGCTAAACAATATGGAACCTTTCTTCCCTCACGGGCTGAAAATCGTCTATCCATATGACACCACACCATTCGTTAAAATCTCTATTAACGAAGTGGTAAAAACACTGGTTGAAGCAATTATGCTGGTGTTCGTGGTAATGTACCTATTTCTCCAAAATTTCCGCGCAACACTCATTCCAACCATTGCAGTTCCAGTCGTACTCTTAGGAACATTTGCAATACTCGCTACATTTGGCTATTCAATAAATACATTAACCATGTTTGCTATGGTTCTTGCCATTGGCTTACTGGTAGACGATGCCATTGTTGTTGTAGAAAATGTTGAACGTGTTATGCAGGAAGAAGGTCTATCGCCAAAAGAAGCAACCAGGAAATCAATGGGACAAATCCAAAGCGCCTTAGTTGGTATTGCAATGGTGCTGTCTGCTGTATTTATCCCAATGGCCTTCTTCGGCGGTTCAACCGGTGCAATTTATCGTCAATTCTCGATCACTATCGTATCTGCAATGGTATTGTCTGTGCTGGTAGCATTAATCCTGACACCAGCTCTATGTGCTACCATGTTGAAACCCATTGCCAAAGGTAGCCATGGTAAGCAGACCGGCGTCTTTGGCTGGTTCAACCGCATATTTGACAAAAGTACCCACCACTATACTGACAGCATTGGTCGCATTCTACGTAATACAGGCCGTTATCTGGTAATTTATGTATTCCTGGTGGCAGGTATGGCCGTCATGTTCACACGTTTACCATCCTCTTTTCTTCCTGAAGAAGATCAGGGAGTATTGCTGACAATGGTTCAATTACCTGCGGGGGCGACACAGGAACAAACAGAAAAAGTTCTAGATAAAGTAAGCGATTACTTCAATACAGAAGAAAAAGATCGTGTGGTTTCTGTATTTACTGTCAGTGGCTTTGGTTTTAGTGGGCAAGGTCAAAACACTGGGTTGGGATTTATAAGCCTGAAAGACTGGGGTGAACGTCCGGGGGCTGAAAACAAAGTACCTGCTATTGTTGCCAGGGCTAGTGCTCACTTCCAGACAATCAAAGAAGGTATGGTTTTTGCGTTTAACATCCCGGCAATTGTAGAGTTAGGTTCAGCAACTGGCTTTGATTTTGAATTAATTGATAAAGCAAACCTTGGACATGACAAACTGACAGCAGCCCGTAATCAATTACTTGGCATGATACAACAGCATCCAGATATGTTAGTAGGTGTTCGTCCTAATGGTCAGGAAGATACCCCTCAATATCGGCTCAGAATTGATCAGGAAAAAGCTGAAGCTCTCGGTGTTTCCATCGCTGATATTAACTCAACACTCAGCACGATGTTTGGTAGTAACTATGTGAACGACTTTATTGATCGCGGTCGTGTCAAAAAAGTTTACGTTCAGTCGGAAGCACCTTATCGTATGTTGCCAAGTGACATCTACAAGCTGTATGTCCGTAACAAACAGGGTGAAATGGTTCCATTCTCTGCCTTTACAGACACGTCCAAAGAACCCTGGACCTACGGTTCACCACGTCTGGAACGTTACAACGGCTTACCATCAATGGAAATTCTGGGTGAAGCCGCTCCGGGTAAAAGTACCGGTGATGCAATGGCCCTAATGGAAGAGCTGGCATCTAAGCTACCAAATGGAATCGGTTTCGACTGGACAGGTATGTCCTATCAGGAACGTTTGTCTGGTAATCAAGCCCCAGCTCTATATGCATTATCATTGATAGTGGTATTCCTCTGTCTGGCTGCACTGTATGAAAGCTGGTCAATTCCATTCTCAGTTATGCTAGTAGTACCATTAGGTATCGTTGGAGCCTTGTTAGCAACAACATTCCGCGGCTTGGATAACGATGTTTACTTTAAAGTTGGCTTGTTGACCACTATCGGTTTGTCAGCTAAGAACGCGATACTCATCGTTGAATTCGCCAAGGACCTGATGGAAAAAGAGGGCAAGGGGTTGATAGAAGCTACGCTAGATGCGGTAAGAATGCGTCTTCGCCCAATCCTAATGACATCACTAGCATTTATGTTAGGTGTTATCCCCCTAGTACTGAGTAATGGTGCAGGATCCGGCTCTCAAAACGCAGTGGGTACTGGGGTATTAGGCGGAATGATTGCAGCAACCTCGCTAGCCATCTTTTTCGTGCCGGTATTCTTTGTGGTTATAAGACGACGTTTCAGTAAGAAAGCTGAGGAGATTGAACCCGCATCAGAATCTCACTAA
>C-S15 Multidrug efflux pump subunit AcrB
ATGCCTAAATTTTTTATAGATCGGCCAATCTTTGCATGGGTAATCGCAATTATCACCATGCTGGCTGGGCTGTTGGCAATTATGAAATTACCCGTAGCGCAATATCCTACTATTGCACCACCGGCGATTTCTATCTCTGCAACTTATCCCGGCGCAGATGCCACCACTGTGCAAAACACAGTGACTCAGGTTATCGAACAGAACATGAATGGTATCGATAACCTAGTTTATATGTCTTCCGACAGTGATTCTGCTGGAAACATGAATATCACACTAACCTTTGAGGCCGGTACTGATCCCGATATTGCACAGGTACAAGTGCAAAACAAGCTACAACTCGCTATGCCTCTGTTACCACAAGAAGTGCAACAGCAAGGTATACGTGTAGATAAGTCCACGACCTCTTTCTTGATGGTTGCCGGATTCATCTCTGAAGATGGTTCAATGTCACAGGACGATATCTCTGACTACGTTGGTGCAACTGTCAAGGACCCTTTAAGTCGCGTAACCGGTGTAGGTGATACAATGCTTTTCGGTAACCAGTATGCCATGCGTATCTGGTTAAATCCTGACAAGCTCGTTAACTACAAGATGACGACTTTGGATGTAATAAATGCAATCAAAGCGCAAAATAACCAAATAGCCGCCGGTCAATTAGGGGGAACCCCTCCGGTTCCAGGTCAACGCCTGAATGCGTCGATCATTGCTCAAACACGTCTAACTTCACCGGAAGAGTTCAGTAATATTCTCTTGCGCGTCAATACTGACGGTTCTCAGGTCCGTCTGAAAGATGTAGCAAAGGTGGAACTAGGTGCACAAAGCTACAACATCATTGCCCGCTATAACGGTAAACCTGCTGCGGGTATCGGTGTCAAACTAGCGACAGGCGCTAACGCTTTGGATACATCCAAAGCAGTAAAAGAAGCGCTAAACAATATGGAACCTTTCTTCCCTCACGGGCTGAAAATCGTCTATCCATATGACACCACACCATTCGTTAAAATCTCTATTAACGAAGTGGTAAAAACACTGGTTGAAGCAATTATGCTGGTGTTCGTGGTAATGTACCTATTTCTCCAAAATTTCCGCGCAACACTCATTCCAACCATTGCAGTTCCAGTCGTACTCTTAGGAACATTTGCAATACTCGCTACATTTGGCTATTCAATAAATACATTAACCATGTTTGCTATGGTTCTTGCCATTGGCTTACTGGTAGACGATGCCATTGTTGTTGTAGAAAATGTTGAACGTGTTATGCAGGAAGAAGGTCTATCGCCAAAAGAAGCAACCAGGAAATCAATGGGACAAATCCAAAGCGCCTTAGTTGGTATTGCAATGGTGCTGTCTGCTGTATTTATCCCAATGGCCTTCTTCGGCGGTTCAACCGGTGCAATTTATCGTCAATTCTCGATCACTATCGTATCTGCAATGGTATTGTCTGTGCTGGTAGCATTAATCCTGACACCAGCTCTATGTGCTACCATGTTGAAACCCATTGCCAAAGGTAGCCATGGTAAGCAGACCGGCGTCTTTGGCTGGTTCAACCGCATATTTGACAAAAGTACCCACCACTATACTGACAGCATTGGTCGCATTCTACGTAATACAGGCCGTTATCTGGTAATTTATGTATTCCTGGTGGCAGGTATGGCCGTCATGTTCACACGTTTACCATCCTCTTTTCTTCCTGAAGAAGATCAGGGAGTATTGCTGACAATGGTTCAATTACCTGCGGGGGCGACACAGGAACAAACAGAAAAAGTTCTAGATAAAGTAAGCGATTACTTCAATACAGAAGAAAAAGATCGTGTGGTTTCTGTATTTACTGTCAGTGGCTTTGGTTTTAGTGGGCAAGGTCAAAACACTGGGTTGGGATTTATAAGCCTGAAAGACTGGGGTGAACGTCCGGGGGCTGAAAACAAAGTACCTGCTATTGTTGCCAGGGCTAGTGCTCACTTCCAGACAATCAAAGAAGGTATGGTTTTTGCGTTTAACATCCCGGCAATTGTAGAGTTAGGTTCAGCAACTGGCTTTGATTTTGAATTAATTGATAAAGCAAACCTTGGACATGACAAACTGACAGCAGCCCGTAATCAATTACTTGGCATGATACAACAGCATCCAGATATGTTAGTAGGTGTTCGTCCTAATGGTCAGGAAGATACCCCTCAATATCGGCTCAGAATTGATCAGGAAAAAGCTGAAGCTCTCGGTGTTTCCATCGCTGATATTAACTCAACACTCAGCACGATGTTTGGTAGTAACTATGTGAACGACTTTATTGATCGCGGTCGTGTCAAAAAAGTTTACGTTCAGTCGGAAGCACCTTATCGTATGTTGCCAAGTGACATCTACAAGCTGTATGTCCGTAACAAACAGGGTGAAATGGTTCCATTCTCTGCCTTTACAGACACGTCCAAAGAACCCTGGACCTACGGTTCACCACGTCTGGAACGTTACAACGGCTTACCATCAATGGAAATTCTGGGTGAAGCCGCTCCGGGTAAAAGTACCGGTGATGCAATGGCCCTAATGGAAGAGCTGGCATCTAAGCTACCAAATGGAATCGGTTTCGACTGGACAGGTATGTCCTATCAGGAACGTTTGTCTGGTAATCAAGCCCCAGCTCTATATGCATTATCATTGATAGTGGTATTCCTCTGTCTGGCTGCACTGTATGAAAGCTGGTCAATTCCATTCTCAGTTATGCTAGTAGTACCATTAGGTATCGTTGGAGCCTTGTTAGCAACAACATTCCGCGGCTTGGATAACGATGTTTACTTTAAAGTTGGCTTGTTGACCACTATCGGTTTGTCAGCTAAGAACGCGATACTCATCGTTGAATTCGCCAAGGACCTGATGGAAAAAGAGGGCAAGGGGTTGATAGAAGCTACGCTAGATGCGGTAAGAATGCGTCTTCGCCCAATCCTAATGACATCACTAGCATTTATGTTAGGTGTTATCCCCCTAGTACTGAGTAATGGTGCAGGATCCGGCTCTCAAAACGCAGTGGGTACTGGGGTATTAGGCGGAATGATTGCAGCAACCTCGCTAGCCATCTTTTTCGTGCCGGTATTCTTTGTGGTTATAAGACGACGTTTCAGTAAGAAAGCTGAGGAGATTGAACCCGCATCAGAATCTCACTAA
>M-S15 Multidrug efflux pump subunit AcrB
ATGCCTAAATTTTTTATAGATCGGCCAATCTTTGCATGGGTAATCGCAATTATCACCATGCTGGCTGGGCTGTTGGCAATTATGAAATTACCCGTAGCGCAATATCCTACTATTGCACCACCGGCGATTTCTATCTCTGCAACTTATCCCGGCGCAGATGCCACCACTGTGCAAAACACAGTGACTCAGGTTATCGAACAGAACATGAATGGTATCGATAACCTAGTTTATATGTCTTCCGACAGTGATTCTGCTGGAAACATGAATATCACACTAACCTTTGAGGCCGGTACTGATCCCGATATTGCACAGGTACAAGTGCAAAACAAGCTACAACTCGCTATGCCTCTGTTACCACAAGAAGTGCAACAGCAAGGTATACGTGTAGATAAGTCCACGACCTCTTTCTTGATGGTTGCCGGATTCATCTCTGAAGATGGTTCAATGTCACAGGACGATATCTCTGACTACGTTGGTGCAACTGTCAAGGACCCTTTAAGTCGCGTAACCGGTGTAGGTGATACAATGCTTTTCGGTAACCAGTATGCCATGCGTATCTGGTTAAATCCTGACAAGCTCGTTAACTACAAGATGACGACTTTGGATGTAATAAATGCAATCAAAGCGCAAAATAACCAAATAGCCGCCGGTCAATTAGGGGGAACCCCTCCGGTTCCAGGTCAACGCCTGAATGCGTCGATCATTGCTCAAACACGTCTAACTTCACCGGAAGAGTTCAGTAATATTCTCTTGCGCGTCAATACTGACGGTTCTCAGGTCCGTCTGAAAGATGTAGCAAAGGTGGAACTAGGTGCACAAAGCTACAACATCATTGCCCGCTATAACGGTAAACCTGCTGCGGGTATCGGTGTCAAACTAGCGACAGGCGCTAACGCTTTGGATACATCCAAAGCAGTAAAAGAAGCGCTAAACAATATGGAACCTTTCTTCCCTCACGGGCTGAAAATCGTCTATCCATATGACACCACACCATTCGTTAAAATCTCTATTAACGAAGTGGTAAAAACACTGGTTGAAGCAATTATGCTGGTGTTCGTGGTAATGTACCTATTTCTCCAAAATTTCCGCGCAACACTCATTCCAACCATTGCAGTTCCAGTCGTACTCTTAGGAACATTTGCAATACTCGCTACATTTGGCTATTCAATAAATACATTAACCATGTTTGCTATGGTTCTTGCCATTGGCTTACTGGTAGACGATGCCATTGTTGTTGTAGAAAATGTTGAACGTGTTATGCAGGAAGAAGGTCTATCGCCAAAAGAAGCAACCAGGAAATCAATGGGACAAATCCAAAGCGCCTTAGTTGGTATTGCAATGGTGCTGTCTGCTGTATTTATCCCAATGGCCTTCTTCGGCGGTTCAACCGGTGCAATTTATCGTCAATTCTCGATCACTATCGTATCTGCAATGGTATTGTCTGTGCTGGTAGCATTAATCCTGACACCAGCTCTATGTGCTACCATGTTGAAACCCATTGCCAAAGGTAGCCATGGTAAGCAGACCGGCGTCTTTGGCTGGTTCAACCGCATATTTGACAAAAGTACCCACCACTATACTGACAGCATTGGTCGCATTCTACGTAATACAGGCCGTTATCTGGTAATTTATGTATTCCTGGTGGCAGGTATGGCCGTCATGTTCACACGTTTACCATCCTCTTTTCTTCCTGAAGAAGATCAGGGAGTATTGCTGACAATGGTTCAATTACCTGCGGGGGCGACACAGGAACAAACAGAAAAAGTTCTAGATAAAGTAAGCGATTACTTCAATACAGAAGAAAAAGATCGTGTGGTTTCTGTATTTACTGTCAGTGGCTTTGGTTTTAGTGGGCAAGGTCAAAACACTGGGTTGGGATTTATAAGCCTGAAAGACTGGGGTGAACGTCCGGGGGCTGAAAACAAAGTACCTGCTATTGTTGCCAGGGCTAGTGCTCACTTCCAGACAATCAAAGAAGGTATGGTTTTTGCGTTTAACATCCCGGCAATTGTAGAGTTAGGTTCAGCAACTGGCTTTGATTTTGAATTAATTGATAAAGCAAACCTTGGACATGACAAACTGACAGCAGCCCGTAATCAATTACTTGGCATGATACAACAGCATCCAGATATGTTAGTAGGTGTTCGTCCTAATGGTCAGGAAGATACCCCTCAATATCGGCTCAGAATTGATCAGGAAAAAGCTGAAGCTCTCGGTGTTTCCATCGCTGATATTAACTCAACACTCAGCACGATGTTTGGTAGTAACTATGTGAACGACTTTATTGATCGCGGTCGTGTCAAAAAAGTTTACGTTCAGTCGGAAGCACCTTATCGTATGTTGCCAAGTGACATCTACAAGCTGTATGTCCGTAACAAACAGGGTGAAATGGTTCCATTCTCTGCCTTTACAGACACGTCCAAAGAACCCTGGACCTACGGTTCACCACGTCTGGAACGTTACAACGGCTTACCATCAATGGAAATTCTGGGTGAAGCCGCTCCGGGTAAAAGTACCGGTGATGCAATGGCCCTAATGGAAGAGCTGGCATCTAAGCTACCAAATGGAATCGGTTTCGACTGGACAGGTATGTCCTATCAGGAACGTTTGTCTGGTAATCAAGCCCCAGCTCTATATGCATTATCATTGATAGTGGTATTCCTCTGTCTGGCTGCACTGTATGAAAGCTGGTCAATTCCATTCTCAGTTATGCTAGTAGTACCATTAGGTATCGTTGGAGCCTTGTTAGCAACAACATTCCGCGGCTTGGATAACGATGTTTACTTTAAAGTTGGCTTGTTGACCACTATCGGTTTGTCAGCTAAGAACGCGATACTCATCGTTGAATTCGCCAAGGACCTGATGGAAAAAGAGGGCAAGGGGTTGATAGAAGCTACGCTAGATGCGGTAAGAATGCGTCTTCGCCCAATCCTAATGACATCACTAGCATTTATGTTAGGTGTTATCCCCCTAGTACTGAGTAATGGTGCAGGATCCGACTCTCAAAACGCAGTGGGTACTGGGGTATTAGGCGGAATGATTGCAGCAACCTCGCTAGCCATCTTTTTCGTGCCGGTATTCTTTGTGGTTATAAGACGACGTTTCAGTAAGAAAGCTGAGGAGATTGAACCCGCATCAGAATCTCACTAA
>S15 inverse autotransporter beta domain-containing protein ychP
GTGGTGGGTCAACCGGTCGACATTGACTGGCAGACAGACCCAACGCCAGCCGGGTTAAAACTGACGAAACAGAACAGCCCGGTGAGTAACGCGCAGGGACAGGTGATGGCGACCTTAACCAGCACGGTGGTGGTATCTGATGTGCAGGTATCGGCGAAGGCGGCGGCAAATTCGTCGTGGGTCGAGGCTGATCGAAAGGTGAGCTTTGAGGAGCTGAGCCTCAGTTATCAAGTCACCGGTGTGACGGTGGAAGTGGATAAAGACGAGAAGCACTACAACAACGGCACTGACAGTTATACCTTCACGGCGACGGTGGTGGATGGGCATGGCAAGCCGGTAGCGGATAAGCCGATTGAGATTGACTGGCAGACAGAGCCAACGGTTGACGGGTTAAAACTGACGAAACAGAACAATCCGGTGAGTAATGCGCAGGGACAGGTGACGGCGACCTTAACCAGCACGGCGGCGGTGAAGGATGTGCAGGTATCGGCGAAGGCGGCGGCGAACCCGTCATGGGTCGATGCTGATCGAAAGGTGAGCTTTGAGGAGCTGAGTCTCAGTTATCAAGTCACCGGCGTGACGGTGGAAGTGGATAAAGATAAGGCGCACTACAACAACGGCACTGACAGTTATACCTTCACGGCGACGGTGGTGGATGGGCATGGCAAGCCGGTAGCGGATAAACCGATCGACATTGACTGGCAGACAGAGCCAACGGTTGAGGGGTTAAAGCTGACGAAACAGAACAACTCAGTGAGTAACGCGCAGGGACAGGTGACGGCGACCTTAACCAGTACAGCGGCGGTGGAGAATGTGCAGGTATCGGCGAAAACAGCCAGCCAGAAGACGGCGGAGAATGCGAACGGCAAAGTCAGTTTTACGGAGTTCAGCGCCAGCTATTATGTCGCCAGCGTGACGGTGGAAGTGGATAAAGACGAGAAGCACTACAACAACGGTACTGACAGTTATATCTTCACGGCGACAGTGAAGGATGGGCACGGCAATCTGGTGGTGGGTCAACCGGTCGACATTGACTGGCAGACAGATCCAAAGGCTGACGGGTTAAAACTGACGAAACAGAACAACTCAGTGAGTAATGCGCAGGGACAGGTGACCGCGACCTTAACCAGTACAGTGGTAGCGATTGATGTACAAGTGTCCGCAAAAACAGCTACTCAGCAGACGCCGGTGAATGTAGATAAAAAAGTCAGTTTTATCAGCCCTGATGAGCTTGCTTCTCTTACTGTTAGCCCAGATCACGTAACAGAAGGAGAAGGCGAGGGGCATACTTATACCTTCACTGCCACAGTAAAAGATTTTTCCGGGCAGGCGAAAAGCGGTATTACGGTGGCCTGGAGTGCAGCAAATAGTAAGGGAGTCACCATTACTGATAAAAACTTGGTAACTCAGGTAGTGGGTGATGGTAAAACAGATGCTGATGGGAAAGCGCAATATCAGGTATATAGTAAAAGTGGCGGGTTTGTTGCTGTTATGGTAACGGCCAAAGTGAATGATTCATCTGTTGGTTCTAAGAATAAAACGGTAGAAATTAAGGCTAATGAGCAGGATGTTACTGACTTCTTTATAATGGATTATGACACTAAAGATGGAAAAGGACCCGGGCGTTCGGTTCCAAAAGAAAGAATGAATTTTGCTTGGCCAAAAATGAGGTTTGAACCCGAGTATTTGCCTGGAGAATTAACTATAGCTGGTTATACTGGAGTATATGACTCAAGTAATAGGAACGTAGTTGATGTGGATGGACATTATTTTCAAGTTAAAAAAGCAGGAACGGCTACATTAACTACGACGTTTACACACCCAGAATCTGGCCGGTATTTAAAATATATTATTCCCGATGTGAAAATTGATCACTTTGTAATTGTTGATTCTAGCTCGACAGGGCCGGGGATTGGTTCCGCTTACTCGAAGGATCGTATTGACACGAGTAAGCCTTTACCTAGTTGTACAAGAGGAAATAGGATAAAGGAGAGTGATCTTGGTGGTTCAATTGATTATTTGGTTAAGGATTTGAATTTGAATCTTATTGATAAGGGTTTATTAGGAGATCCACGAGCTTCGTTAAATTCTAACGGAATAACAATGGGAGGGCTACAAATAAATGACGAAAGTATTCAGGTTCATTTGTTGAAGGAGAAAGATCCAAATGCAATTTTTTATGTGGTTTTATGTGAAGAGTAG
>C-S15 inverse autotransporter beta domain-containing protein ychP
GTGGTGGGTCAACCGGTCGACATTGACTGGCAGACAGACCCAACGCCAGCCGGGTTAAAACTGACGAAACAGAACAGCCCGGTGAGTAACGCGCAGGGACAGGTGATGGCGACCTTAACCAGCACGGTGGTGGTATCTGATGTGCAGGTATCGGCGAAGGCGGCGGCAAATTCGTCGTGGGTCGAGGCTGATCGAAAGGTGAGCTTTGAGGAGCTGAGCCTCAGTTATCAAGTCACCGGTGTGACGGTGGAAGTGGATAAAGACGAGAAGCACTACAACAACGGCACTGACAGTTATACCTTCACGGCGACGGTGGTGGATGGGCATGGCAAGCCGGTAGCGGATAAGCCGATTGAGATTGACTGGCAGACAGAGCCAACGGTTGACGGGTTAAAACTGACGAAACAGAACAATCCGGTGAGTAATGCGCAGGGACAGGTGACGGCGACCTTAACCAGCACGGCGGCGGTGAAGGATGTGCAGGTATCGGCGAAGGCGGCGGCGAACCCGTCATGGGTCGATGCTGATCGAAAGGTGAGCTTTGAGGAGCTGAGTCTCAGTTATCAAGTCACCGGCGTGACGGTGGAAGTGGATAAAGATAAGGCGCACTACAACAACGGCACTGACAGTTATACCTTCACGGCGACGGTGGTGGATGGGCATGGCAAGCCGGTAGCGGATAAACCGATCGACATTGACTGGCAGACAGAGCCAACGGTTGAGGGGTTAAAGCTGACGAAACAGAACAACTCAGTGAGTAACGCGCAGGGACAGGTGACGGCGACCTTAACCAGTACAGCGGCGGTGGAGAATGTGCAGGTATCGGCGAAAACAGCCAGCCAGAAGACGGCGGAGAATGCGAACGGCAAAGTCAGTTTTACGGAGTTCAGCGCCAGCTATTATGTCGCCAGCGTGACGGTGGAAGTGGATAAAGACGAGAAGCACTACAACAACGGTACTGACAGTTATATCTTCACGGCGACAGTGAAGGATGGGCACGGCAATCTGGTGGTGGGTCAACCGGTCGACATTGACTGGCAGACAGATCCAAAGGCTGACGGGTTAAAACTGACGAAACAGAACAACTCAGTGAGTAATGCGCAGGGACAGGTGACCGCGACCTTAACCAGTACAGTGGTAGCGATTGATGTACAAGTGTCCGCAAAAACAGCTACTCAGCAGACGCCGGTGAATGTAGATAAAAAAGTCAGTTTTATCAGCCCTGATGAGCTTGCTTCTCTTACTGTTAGCCCAGATCACGTAACAGAAGGAGAAGGCGAGGGGCATACTTATACCTTCACTGCCACAGTAAAAGATTTTTCCGGGCAGGCGAAAAGCGGTATTACGGTGGCCTGGAGTGCAGCAAATAGTAAGGGAGTCACCATTACTGATAAAAACTTGGTAACTCAGGTAGTGGGTGATGGTAAAACAGATGCTGATGGGAAAGCGCAATATCAGGTATATAGTAAAAGTGGCGGGTTTGTTGCTGTTATGGTAACGGCCAAAGTGAATGATTCATCTGTTGGTTCTAAGAATAAAACGGTAGAAATTAAGGCTAATGAGCAGGATGTTACTGACTTCTTTATAATGGATTATGACACTAAAGATGGAAAAGGACCCGGGCGTTCGGTTCCAAAAGAAAGAATGAATTTTGCTTGGCCAAAAATGAGGTTTGAACCCGAGTATTTGCCTGGAGAATTAACTATAGCTGGTTATACTGGAGTATATGACTCAAGTAATAGGAACGTAGTTGATGTGGATGGACATTATTTTCAAGTTAAAAAAGCAGGAACGGCTACATTAACTACGACGTTTACACACCCAGAATCTGGCCGGTATTTAAAATATATTATTCCCGATGTGAAAATTGATCACTTTGTAATTGTTGATTCTAGCTCGACAGGGCCGGGGATTGGTTCCGCTTACTCGAAGGATCGTATTGACACGAGTAAGCCTTTACCTAGTTGTACAAGAGGAAATAGGATAAAGGAGAGTGATCTTGGTGGTTCAATTGATTATTTGGTTAAGGATTTGAATTTGAATCTTATTGATAAGGGTTTATTAGGAGATCCACGAGCTTCGTTAAATTCTAACGGAATAACAATGGGAGGGCTACAAATAAATGACGAAAGTATTCAGGTTCATTTGTTGAAGGAGAAAGATCCAAATGCAATTTTTTATGTGGTTTTATGTGAAGAGTAG
>M-S15 inverse autotransporter beta domain-containing protein ychP
GTGGTGGGTCAACCGGTCGACATTGACTGGCAGACAGACCCAACGCCAGCCGGGTTAAAACTGACGAAACAGAACAGCCCGGTGAGTAACGCGCAGGGACAGGTGATGGCGACCTTAACCAGCACGGTGGTGGTATCTGATGTGCAGGTATCGGCGAAGGCGGCGGCAAATTCGTCGTGGGTCGAGGCTGATCGAAAGGTGAGCTTTGAGGAGCTGAGCCTCAGTTATCAAGTCACCGGTGTGACGGTGGAAGTGGATAAAGACGAGAAGCACTACAACAACGGCACTGACAGTTATACCTTCACGGCGACGGTGGTGGATGGGCATGGCAAGCCGGTAGCGGATAAGCCGATTGAGATTGACTGGCAGACAGAGCCAGCGGTTGACGGGTTAAAACTGACGAAACAGAACAATCCGGTGAGTAATGCGCAGGGACAGGTGACGGCGACCTTAACCAGCACGGCGGCGGTGAAGGATGTGCAGGTATCGGCGAAGGCGGCGGCGAACCCGTCATGGGTCGATGCTGATCGAAAGGTGAGCTTTGAGGAGCTGAGTCTCAGTTATCAAGTCACCGGCGTGACGGTGGAAGTGGATAAAGATAAGGCGCACTACAACAACGGCACTGACAGTTATACCTTCACGGCGACGGTGGTGGATGGGCATGGCAAGCCGGTAGCGGATAAACCGATCGACATTGACTGGCAGACAGAGCCAACGGTTGAGGGGTTAAAGCTGACGAAACAGAACAACTCAGTGAGTAACGCGCAGGGACAGGTGACGGCGACCTTAACCAGTACAGCGGCGGTGGAGAATGTGCAGGTATCGGCGAAAACAGCCAGCCAGAAGACGGCGGAGAATGCGAACGGCAAAGTCAGTTTTACGGAGTTCAGCGCCAGCTATTATGTCGCCAGCGTGACGGTGGAAGTGGATAAAGACGAGAAGCACTACAACAACGGTACTGACAGTTATATCTTCACGGCGACAGTGAAGGATGGGCACGGCAATCTGGTGGTGGGTCAACCGGTCGACATTGACTGGCAGACAGATCCAAAGGCTGACGGGTTAAAACTGACGAAACAGAACAACTCAGTGAGTAATGCGCAGGGACAGGTGACCGCGACCTTAACCAGTACAGTGGTAGCGATTGATGTACAAGTGTCCGCAAAAACAGCTACTCAGCAGACGCCGGTGAATGTAGATAAAAAAGTCAGTTTTATCAGCCCTGATGAGCTTGCTTCTCTTACTGTTAGCCCAGATCACGTAACAGAAGGAGAAGGCGAGGGGCATACTTATACCTTCACTGCCACAGTAAAAGATTTTTCCGGGCAGGCGAAAAGCGGTATTACGGTGGCCTGGAGTGCAGCAAATAGTAAGGGAGTCACCATTACTGATAAAAACTTGGTAACTCAGGTAGTGGGTGATGGTAAAACAGATGCTGATGGGAAAGCGCAATATCAGGTATATAGTAAAAGTGGCGGGTTTGTTGCTGTTATGGTAACGGCCAAAGTGAATGATTCATCTGTTGGTTCTAAGAATAAAACGGTAGAAATTAAGGCTAATGAGCAGGATGTTACTGACTTCTTTATAATGGATTATGACACTAAAGATGGAAAAGGACCCGGGCGTTCGGTTCCAAAAGAAAGAATGAATTTTGCTTGGCCAAAAATGAGGTTTGAACCCGAGTATTTGCCTGGAGAATTAACTATAGCTGGTTATACTGGAGTATATGACTCAAGTAATAGGAACGTAGTTGATGTGGATGGACATTATTTTCAAGTTAAAAAAGCAGGAACGGCTACATTAACTACGACGTTTACACACCCAGAATCTGGCCGGTATTTAAAATATATTATTCCCGATGTGAAAATTGATCACTTTGTAATTGTTGATTCTAGCTCGACAGGGCCGGGGATTGGTTCCGCTTACTCGAAGGATCGTATTGACACGAGTAAGCCTTTACCTAGTTGTACAAGAGGAAATAGGATAAAGGAGAGTGATCTTGGTGGTTCAATTGATTATTTGGTTAAGGATTTGAATTTGAATCTTATTGATAAGGGTTTATTAGGAGATCCACGAGCTTCGTTAAATTCTAACGGAATAACAATGGGAGGGCTACAAATAAATGACGAAAGTATTCAGGTTCATTTGTTGAAGGAGAAAGATCCAAATGCAATTTTTTATGTGGTTTTATGTGAAGAGTAG
>S15 Sodium/pantothenate symporter panF
ATGCAAAGTGAAGTTATCTTACCTCTGCTTGGCTATCTTGCACTGGTATTTCTCCTGTCAGTTTACGCTTATCAACGCCACCAGAAAGGCCCCTTCCTGACCGAATATTTCCTTGGCAACCGTTCAATGGGCGGCTTTGTATTGGCAATGACCATTACTGCCACCTATATCAGTGCCAGCTCATTCATCGGCGGGCCAGGAGCAGCCTATAAATATGGTCTGGGATGGGTATTACTGTCGCTGATTCAGTTGCCGGCAATATGGCTTTCCCTGGGTGTGTTAGGTAAAAAATTTGCCATTCTCGCTCGTCGCTATAATGCCGTTACTCTTAATGACATGTTGTATGCCCGTTATGGCAGTCGTTTTCTGGTTTGGTTTGCCAGCCTAAGCCTTTTAGTCGCTTTTGTTGGCGCGATGACCGTTCAGTTTATTGGCGGTGCACGCCTGCTGGAAACTGCTGCGGGTATCCCTTATGGTACTGGATTAATGATTTTCGGTATCTCTATCGCTCTCTATACCGCATTTGGAGGCTTTAGAGCGAGTGTCCTCAATGATGCCCTACAAGGACTGGTCATGTTGTTAGGCACTGTTCTACTGCTGGTAGCGATTATCTATAAGGCGGGAGGTCTGTCAGAAGCGGTCACCACATTACGAACAATTAATCCGGAGCTGGTTTCCGCACAAGGTGCAGACCATATCCTCAACGGGCCTTTCATGGCATCGTTTTGGGTACTGGTCTGTTTCGGCGTAATTGGGTTACCTCATACCGCCGTTCGTTGCATCTCCTACCGCGATAGCAAAGCTGTTCACCGTGGGATCATCATCGGAACCATCGTCATGACGATCCTCATGTTTGGTATGCATTTAGCAGGAGCACTTGGTCGAGCGATTATTCCTGATCTGACCATTCCCGATCAGGTGATTCCAACATTGATGATCACCGTATTGCCACCATTCGCTGCTGGAATTTTTCTAGCCGCACCGATGGCTGCCATTATGTCCACAATTAATGCACAACTGCTGCAATCTTCTGCAACCATCGTCAAAGATCTCTATCTAAACTTGTTTCCACAACAAATCGTGCAGGAAAAAAAATTAGCCCGGATTTCCAGTTTTTCTACCCTGATTCTTGGTTTATTGCTACTTTTAGCCGCCTGGCACCCCCCCGAAATGATTATCTGGCTGAATCTTCTGGCTTTCGGTGGCTTACAGGCCGTATTCCTCTGGCCATTAGTTCTGGGCTTGTATTGGGAAAAGGCCAATGCCTATGGCGCTATCAGTTCGATGATTACAGGGGCAACAAGCTACACTCTGCTTGCTAGTTTCAATATCCATCTATTGGGCTTCCATCCGATCGTGCCATCATTGCTACTTAGCCTATTGGCTTTCTGGATGGGCAATGCCATCGGCCAGCGATTACCGCCAAAAGCCGTCAGACCACACTAA
>C-S15 Sodium/pantothenate symporter panF
ATGCAAAGTGAAGTTATCTTACCTCTGCTTGGCTATCTTGCACTGGTATTTCTCCTGTCAGTTTACGCTTATCAACGCCACCAGAAAGGCCCCTTCCTGACCGAATATTTCCTTGGCAACCGTTCAATGGGCGGCTTTGTATTGGCAATGACCATTACTGCCACCTATATCAGTGCCAGCTCATTCATCGGCGGGCCAGGAGCAGCCTATAAATATGGTCTGGGATGGGTATTACTGTCGCTGATTCAGTTGCCGGCAATATGGCTTTCCCTGGGTGTGTTAGGTAAAAAATTTGCCATTCTCGCTCGTCGCTATAATGCCGTTACTCTTAATGACATGTTGTATGCCCGTTATGGCAGTCGTTTTCTGGTTTGGTTTGCCAGCCTAAGCCTTTTAGTCGCTTTTGTTGGCGCGATGACCGTTCAGTTTATTGGCGGTGCACGCCTGCTGGAAACTGCTGCGGGTATCCCTTATGGTACTGGATTAATGATTTTCGGTATCTCTATCGCTCTCTATACCGCATTTGGAGGCTTTAGAGCGAGTGTCCTCAATGATGCCCTACAAGGACTGGTCATGTTGTTAGGCACTGTTCTACTGCTGGTAGCGATTATCTATAAGGCGGGAGGTCTGTCAGAAGCGGTCACCACATTACGAACAATTAATCCGGAGCTGGTTTCCGCACAAGGTGCAGACCATATCCTCAACGGGCCTTTCATGGCATCGTTTTGGGTACTGGTCTGTTTCGGCGTAATTGGGTTACCTCATACCGCCGTTCGTTGCATCTCCTACCGCGATAGCAAAGCTGTTCACCGTGGGATCATCATCGGAACCATCGTCATGACGATCCTCATGTTTGGTATGCATTTAGCAGGAGCACTTGGTCGAGCGATTATTCCTGATCTGACCATTCCCGATCAGGTGATTCCAACATTGATGATCACCGTATTGCCACCATTCGCTGCTGGAATTTTTCTAGCCGCACCGATGGCTGCCATTATGTCCACAATTAATGCACAACTGCTGCAATCTTCTGCAACCATCGTCAAAGATCTCTATCTAAACTTGTTTCCACAACAAATCGTGCAGGAAAAAAAATTAGCCCGGATTTCCAGTTTTTCTACCCTGATTCTTGGTTTATTGCTACTTTTAGCCGCCTGGCACCCCCCCGAAATGATTATCTGGCTGAATCTTCTGGCTTTCGGTGGCTTACAGGCCGTATTCCTCTGGCCATTAGTTCTGGGCTTGTATTGGGAAAAGGCCAATGCCTATGGCGCTATCAGTTCGATGATTACAGGGGCAACAAGCTACACTCTGCTTGCTAGTTTCAATATCCATCTATTGGGCTTCCATCCGATCGTGCCATCATTGCTACTTAGCCTATTGGCTTTCTGGATGGGCAATGCCATCGGCCAGCGATTACCGCCAAAAGCCGTCAGACCACACTAA
>M-S15 Sodium/pantothenate symporter panF
ATGCAAAGTGAAGTTATCTTACCTCTGCTTGGCTATCTTGCACTGGTATTTCTCCTGTCAGTTTACGCTTATCAACGCCACCAGAAAGGCCCCTTCCTGACCGAATATTTCCTTGGCAACCGTTCAATGGGCGGCTTTGTATTGGCAATGACCATTACTGCCACCTATATCAGTGCCAGCTCATTCATCGGCGGGCCAGGAGCAGCCTATAAATATGGTCTGGGATGGGTATTACTGTCGCTGATTCAGTTGCCGGCAATATGGCTTTCCCTGGGTGTGTTAGGTAAAAAATTTGCCATTCTCGCTCGTCGCTATAATGCCGTTACTCTTAATGACATGTTGTATGCCCGTTATGGCAGTCGTTTTCTGGTTTGGTTTGCCAGCCTAAGCCTTTTAGTCGCTTTTGTTGGCGCGATGACCGTTCAGTTTATTGGCGGTGCACGCCTGCTGGAAACTGCTGCGGGTATCCCTTATGGTACTGGATTAATGATTTTCGGTATCTCTATCGCTCTCTATACCGCATTTGGAGGCTTTAGAGCGAGTGTCCTCAATGATGCCCTACAAGGACTGGTCATGTTGTTAGGCACTGTTCTACTGCTGGTAGCGATTATCTATAAGGCGGGAGGTCTGTCAGAAGCGGTCACCACATTACGAACAATTAATCCGGAGCTGGTTTCCGCACAAGGTGCAGACCATATCCTCAACGGGCCTTTCATGGCATCGTTTTGGGTACTGGTCTGTTTCGGCGTAATTGGGTTACCTCATACCGCCGTTCGTTGCATCTCCTACCGCGATAGCAAAGCTGTTCACCGTGGGATCATCATCGGAACCATCGTCATGACGATCCTCATGTTTGGTATGCATTTAGCAGGAGCACTTGGTCGAGCGATTATTCCTGATCTGACCATTCCCGATCAGGTGATTCCAACATTGATGATCACCGTATTGCCACCATTCGCTGCTGGAATTTTTCTAGCCGCACCGATGGCTGCCATTATGTCCACAATTAATGCACAACTGCTGCAATCTTCTGCAACCATCGTCAAAGATCTCTATCTAAACTTGTTTCCACAACAAATCGTGCAGGAAAAAAAATTAGCCCGGATTTCCAGTTTTTCTACCCTGATTCTTGGTTTATTGCTACTTTTAGCCGCCTGGCACCCCCCCCGAAATGATTATCTGGCTGAATCTTCTGGCTTTCGGTGGCTTACAGGCCGTATTCCTCTGGCCATTAGTTCTGGGCTTGTATTGGGAAAAGGCCAATGCCTATGGCGCTATCAGTTCGATGATTACAGGGGCAACAAGCTACACTCTGCTTGCTAG
>S15 Osmolarity sensor protein EnvZ
ATGAGATTATTGCGATTCTCCCCTCGCAGCACGTTTACCCATACTTTATTCCTGATTATGGCTATGCTGTTTATCAGTCTGGTAACCAGCTACTTGGTTGTTGTGAATTTCGTTATTATGCCAAGTTTGCAGCAGTTCAATAAGGTATTAGCGTATGAAGTTCGTACCCTAATGGCTGAAAAATTGAAGTTAGAGGATGGCTCTTTTCTGGTGATATCGCCGGTAGTTCGCCGGGAGATTTATCAGGAATTGGGTATTACGCTCTATTCTGAATCTGATGCGGAGATACAAGGTTTATGTTGGGCCAGACGTTATGATTTCCTGAGTGAGAAGATGGGCGAGTACCTTGGTGGCAAGGCTGATCTTCGTCTGGAAATAAACACAGATAGCCCTATACTTTGGCTTAATTCTTATTTGGCCCCCGATATTTGGGTCAGGGTTCCTTTGACTGAGATCGAACAAAATCAATTCTCTCCTATTTTCCGCTATACACTGGCAATTCTATTACTGGTATTCGGTTGTATCTGGCTTTATATCCGTTTTCAGAACCGGCCTTTACTGGAAATGGAGTATGCCGCCAGGCAAACAGGTAAAGGTATTATGATGCCGGCGGTGCGGGAAGCGGGCTCTCTGGAAGTTCGTGCAGCCATTCGCGCATTTAACCAAATGTCCGCCGGGATAAAACTATTGGAAAGTGACCGCACGATATTAATTGCCGGCGTAAGCCATGATTTGCGTACGCCGCTGACACGTATTCGACTGGCAACAGAAATGATGAGCAAGGAAGATACTTATCTGTCTGAATCTATCAATAAAGATATTGAAGAGTGTAACGCCATTATTGAGCAATTCATTGACTATCTCCGTACCGGGCAGGAAATGCCAATGGAGTTTTGTGAACTGAATTCTATTCTCAAAGAGGTTATTTCCGCCGAGAATGGCTATGAACAGGATATTGAAAACCATCTGTCTCTTCACCCAATAACCGTTAACGCCAATCCGATTTCTATTAAACGGGCATTGGCTAATCTGTTGGTTAATGCCAATCGTTATGGTAACGGCTGGATTAAAGTGAGTAGTGGTCAGACAAATAAATTTGCTTGGTTTCAGGTAGAAGATAATGGAGCCGGCATCAAACAGGAAGATTTGCCACGGTTATTTCAGCCATTTGTTCGTGGCGAAAGAGCGCGCAGCAGCAGTGGAACAGGGTTAGGTCTGGCGATTGTTCAGCGAATTATTGATGCTCATGATGGGAAAATTGAAATGGGCACCAGCCTCAGAGGGGGATTATCTATCCGTGTCTGTATTCCTGTTGTGGAAGATAATTTTTAA
>C-S15 Osmolarity sensor protein EnvZ
ATGAGATTATTGCGATTCTCCCCTCGCAGCACGTTTACCCATACTTTATTCCTGATTATGGCTATGCTGTTTATCAGTCTGGTAACCAGCTACTTGGTTGTTGTGAATTTCGTTATTATGCCAAGTTTGCAGCAGTTCAATAAGGTATTAGCGTATGAAGTTCGTACCCTAATGGCTGAAAAATTGAAGTTAGAGGATGGCTCTTTTCTGGTGATATCGCCGGTAGTTCGCCGGGAGATTTATCAGGAATTGGGTATTACGCTCTATTCTGAATCTGATGCGGAGATACAAGGTTTATGTTGGGCCAGACGTTATGATTTCCTGAGTGAGAAGATGGGCGAGTACCTTGGTGGCAAGGCTGATCTTCGTCTGGAAATAAACACAGATAGCCCTATACTTTGGCTTAATTCTTATTTGGCCCCCGATATTTGGGTCAGGGTTCCTTTGACTGAGATCGAACAAAATCAATTCTCTCCTATTTTCCGCTATACACTGGCAATTCTATTACTGGTATTCGGTTGTATCTGGCTTTATATCCGTTTTCAGAACCGGCCTTTACTGGAAATGGAGTATGCCGCCAGGCAAACAGGTAAAGGTATTATGATGCCGGCGGTGCGGGAAGCGGGCTCTCTGGAAGTTCGTGCAGCCATTCGCGCATTTAACCAAATGTCCGCCGGGATAAAACTATTGGAAAGTGACCGCACGATATTAATTGCCGGCGTAAGCCATGATTTGCGTACGCCGCTGACACGTATTCGACTGGCAACAGAAATGATGAGCAAGGAAGATACTTATCTGTCTGAATCTATCAATAAAGATATTGAAGAGTGTAACGCCATTATTGAGCAATTCATTGACTATCTCCGTACCGGGCAGGAAATGCCAATGGAGTTTTGTGAACTGAATTCTATTCTCAAAGAGGTTATTTCCGCCGAGAATGGCTATGAACAGGATATTGAAAACCATCTGTCTCTTCACCCAATAACCGTTAACGCCAATCCGATTTCTATTAAACGGGCATTGGCTAATCTGTTGGTTAATGCCAATCGTTATGGTAACGGCTGGATTAAAGTGAGTAGTGGTCAGACAAATAAATTTGCTTGGTTTCAGGTAGAAGATAATGGAGCCGGCATCAAACAGGAAGATTTGCCACGGTTATTTCAGCCATTTGTTCGTGGCGAAAGAGCGCGCAGCAGCAGTGGAACAGGGTTAGGTCTGGCGATTGTTCAGCGAATTATTGATGCTCATGATGGGAAAATTGAAATGGGCACCAGCCTCAGAGGGGGATTATCTATCCGTGTCTGTATTCCTGTTGTGGAAGATAATTTTTAA
>M-S15 Osmolarity sensor protein EnvZ
ATGAGATTATTGCGATTCTCCCCTCGCAGCACGTTTACCCATACTTTATTCCTGATTATGGCTATGCTGTTTATCAGTCTGGTAACCAGCTACTTGGTTGTTGTGAATTTCGTTATTATGCCAAGTTTGCAGCAGTTCAATAAGGTATTAGCGTATGAAGTTCGTACCCTAATGGCTGAAAAATTGAAGTTAGAGGATGGCTCTTTTCTGGTGATATCGCCGGTAGTTCGCCGGGAGATTTATCAGGAATTGGGTATTACGCTCTATTCTGAATCTGATGCGGAGATACAAGGTTTATGTTGGGCCAGACGTTATGATTTCCTGAGTGAGAAGATGGGCGAGTACCTTGGTGGCAAGGCTGATCTTCGTCTGTAA
>S15 RNA polymerase sigma factor RpoD
ATGGAGCAAAACCCGCAGTCACAGCTAAAGCTACTTGTCACCCGTGGTAAGGAGCAAGGCTATCTGACCTATGCTGAGGTCAATGACCATCTGCCGGAAGATATCGTCGATTCCGATCAGATCGAAGATATCATCCAGATGATCAATGACATGGGCATTCAGGTAATGGAAGAAGCACCTGATGCCGATGATCTGATGCTAGCAGAAACCGCTAACGACACAGATGAAGACGCTGTGGAAGCTGCTGCGCAAGTACTGTCTAGTGTTGAATCTGAAATCGGTCGCACCACCGACCCGGTACGTATGTACATGCGTGAAATGGGTACCGTTGAGTTATTGACCCGGGAAGGTGAAATTGACATTGCTAAACGCATTGAAGATGGCATCAATCAGGTACAGTGTTCCGTTGCTGAATACCCTGAAGCAATCACCTACTTACTGGAACAATATGACCGAGTGGAAGCGGGTGAGGCTCGCCTGTCAGATCTCATCACTGGTTTCGTTGACCCGAACGCAGAAGAAGAACTTGCACCTACTGCCACCCACGTTGGTTCTGAACTTCCACAGGAAGAGCTCGATGATGATGAAGACGACGATGATGAAGACAGCGATGACGATAGTGATGATGACAACAGCATCGATCCAGAATTAGCTCGCCAGAAATTCCAAGAACTGCGACAACAGTATGACATCACCCGTCAGGAAATTAAGGAAAACGGTCGCAATCATCCAAATACTGCGGCCGAAATCTTAAAACTTTCAGAAGTTTTCAAACAGTTCCGTCTGGTGCCAAAGCAGTTTGACTATCTGGTCAACAACATGCGTTCTATGATGGATCGCGTTCGCCTTCAAGAACGCCAAATCATGAAAATGTGTGTTGAGCAGTGCAAAATGCCGAAGAAGAACTTCATCACTTTGTTCTCCGGTAATGAAACCAGTGACATTTGGTTTACTGCTGCAAAAGCAATGAACAAACCGTGGTCTGAAAAACTCCTTGAAGTGGAAGACGAAGTACAGCGTAGCCTGCAAAAACTTCGTCAAATTGAGGAAGAAACCGGTTTAACCATTGAACAGGTGAAAGATATCAACCGTCGTATGTCCATCGGTGAAGCAAAAGCCCGCCGAGCAAAAAAAGAGATGGTTGAAGCCAACTTACGTTTGGTTATTTCAATTGCCAAAAAATATACCAACCGTGGCCTGCAATTCTTGGATCTGATCCAAGAAGGCAACATTGGCCTGATGAAAGCGGTTGATAAATTTGAATATCGTCGTGGTTACAAATTCTCAACTTACGCCACATGGTGGATCCGTCAGGCAATTACACGCTCAATTGCCGACCAAGCTCGTACCATTCGTATACCCGTTCATATGATTGAGACAATCAACAAACTCAATCGTATTTCCCGCCAAATGTTGCAGGAAATGGGGCGTGAACCAACGCCGGAAGAGCTGGCAGAACGTATGTTGATGCCGGAAGACAAGATCCGTAAGGTACTGAAAATTGCCAAAGAACCTATCTCAATGGAAACGCCAATTGGTGATGATGAAGATTCACATTTAGGTGATTTCATTGAAGATACAACGCTGGAACTGCCGCTGGATTCTGCAACCTCAGAAAGCCTGCGCTCAGCAACCCACGATGTCTTGGCTGGTCTGACCGCTCGTGAAGCAAAAGTACTGCGTATGCGTTTCGGTATTGATATGAATACTGACCATACATTGGAAGAAGTCGGTAAACAGTTTGACGTTACCCGTGAACGTATCCGCCAGATCGAGGCGAAAGCACTACGTAAACTACGTCATCCAAGCCGTTCTGAGGTTCTGCGTAGCTTCCTTGATGAATAA
>C-S15 RNA polymerase sigma factor RpoD
ATGGAGCAAAACCCGCAGTCACAGCTAAAGCTACTTGTCACCCGTGGTAAGGAGCAAGGCTATCTGACCTATGCTGAGGTCAATGACCATCTGCCGGAAGATATCGTCGATTCCGATCAGATCGAAGATATCATCCAGATGATCAATGACATGGGCATTCAGGTAATGGAAGAAGCACCTGATGCCGATGATCTGATGCTAGCAGAAACCGCTAACGACACAGATGAAGACGCTGTGGAAGCTGCTGCGCAAGTACTGTCTAGTGTTGAATCTGAAATCGGTCGCACCACCGACCCGGTACGTATGTACATGCGTGAAATGGGTACCGTTGAGTTATTGACCCGGGAAGGTGAAATTGACATTGCTAAACGCATTGAAGATGGCATCAATCAGGTACAGTGTTCCGTTGCTGAATACCCTGAAGCAATCACCTACTTACTGGAACAATATGACCGAGTGGAAGCGGGTGAGGCTCGCCTGTCAGATCTCATCACTGGTTTCGTTGACCCGAACGCAGAAGAAGAACTTGCACCTACTGCCACCCACGTTGGTTCTGAACTTCCACAGGAAGAGCTCGATGATGATGAAGACGACGATGATGAAGACAGCGATGACGATAGTGATGATGACAACAGCATCGATCCAGAATTAGCTCGCCAGAAATTCCAAGAACTGCGACAACAGTATGACATCACCCGTCAGGAAATTAAGGAAAACGGTCGCAATCATCCAAATACTGCGGCCGAAATCTTAAAACTTTCAGAAGTTTTCAAACAGTTCCGTCTGGTGCCAAAGCAGTTTGACTATCTGGTCAACAACATGCGTTCTATGATGGATCGCGTTCGCCTTCAAGAACGCCAAATCATGAAAATGTGTGTTGAGCAGTGCAAAATGCCGAAGAAGAACTTCATCACTTTGTTCTCCGGTAATGAAACCAGTGACATTTGGTTTACTGCTGCAAAAGCAATGAACAAACCGTGGTCTGAAAAACTCCTTGAAGTGGAAGACGAAGTACAGCGTAGCCTGCAAAAACTTCGTCAAATTGAGGAAGAAACCGGTTTAACCATTGAACAGGTGAAAGATATCAACCGTCGTATGTCCATCGGTGAAGCAAAAGCCCGCCGAGCAAAAAAAGAGATGGTTGAAGCCAACTTACGTTTGGTTATTTCAATTGCCAAAAAATATACCAACCGTGGCCTGCAATTCTTGGATCTGATCCAAGAAGGCAACATTGGCCTGATGAAAGCGGTTGATAAATTTGAATATCGTCGTGGTTACAAATTCTCAACTTACGCCACATGGTGGATCCGTCAGGCAATTACACGCTCAATTGCCGACCAAGCTCGTACCATTCGTATACCCGTTCATATGATTGAGACAATCAACAAACTCAATCGTATTTCCCGCCAAATGTTGCAGGAAATGGGGCGTGAACCAACGCCGGAAGAGCTGGCAGAACGTATGTTGATGCCGGAAGACAAGATCCGTAAGGTACTGAAAATTGCCAAAGAACCTATCTCAATGGAAACGCCAATTGGTGATGATGAAGATTCACATTTAGGTGATTTCATTGAAGATACAACGCTGGAACTGCCGCTGGATTCTGCAACCTCAGAAAGCCTGCGCTCAGCAACCCACGATGTCTTGGCTGGTCTGACCGCTCGTGAAGCAAAAGTACTGCGTATGCGTTTCGGTATTGATATGAATACTGACCATACATTGGAAGAAGTCGGTAAACAGTTTGACGTTACCCGTGAACGTATCCGCCAGATCGAGGCGAAAGCACTACGTAAACTACGTCATCCAAGCCGTTCTGAGGTTCTGCGTAGCTTCCTTGATGAATAA
>M-S15 RNA polymerase sigma factor RpoD
ATGGAGCAAAACCCGCAGTCACAGCTAAAGCTACTTGTCACCCGTGGTAAGGAGCAAGGCTATCTGACCTATGCTGAGGTCAATGACCATCTGCCGGAAGATATCGTCGATTCCGATCAGATCGAAGATATCATCCAGATGATCAATGACATGGGCATTCAGGTAATGGAAGAAGCACCTGATGCCGATGATCTGATGCTAGCAGAAACCGCTAACGACACAGATGAAGACGCTGTGGAAGCTGCTGCGCAAGTACTGTCTAGTGTTGAATCTGAAATCGGTCGCACCACCGACCCGGTACGTATGTACATGCGTGAAATGGGTACCGTTGAGTTATTGACCCGGGAAGGTGAAATTGACATTGCTAAACGCATTGAAGATGGCATCAATCAGGTACAGTGTTCCGTTGCTGAATACCCTAAAGCAATCACCTACTTACTGGAACAATATGACCGAGTGGAAGCGGGTGAGGCTCGCCTGTCAGATCTCATCACTGGTTTCGTTGACCCGAACGCAGAAGAAGAACTTGCACCTACTGCCACCCACGTTGGTTCTGAACTTCCACAGGAAGAGCTCGATGATGATGAAGACGACGATGATGAAGACAGCGATGACGATAGTGATGATGACAACAGCATCGATCCAGAATTAGCTCGCCAGAAATTCCAAGAACTGCGACAACAGTATGACATCACCCGTCAGGAAATTAAGGAAAACGGTCGCAATCATCCAAATACTGCGGCCGAAATCTTAAAACTTTCAGAAGTTTTCAAACAGTTCCGTCTGGTGCCAAAGCAGTTTGACTATCTGGTCAACAACATGCGTTCTATGATGGATCGCGTTCGCCTTCAAGAACGCCAAATCATGAAAATGTGTGTTGAGCAGTGCAAAATGCCGAAGAAGAACTTCATCACTTTGTTCTCCGGTAATGAAACCAGTGACATTTGGTTTACTGCTGCAAAAGCAATGAACAAACCGTGGTCTGAAAAACTCCTTGAAGTGGAAGACGAAGTACAGCGTAGCCTGCAAAAACTTCGTCAAATTGAGGAAGAAACCGGTTTAACCATTGAACAGGTGAAAGATATCAACCGTCGTATGTCCATCGGTGAAGCAAAAGCCCGCCGAGCAAAAAAAGAGATGGTTGAAGCCAACTTACGTTTGGTTATTTCAATTGCCAAAAAATATACCAACCGTGGCCTGCAATTCTTGGATCTGATCCAAGAAGGCAACATTGGCCTGATGAAAGCGGTTGATAAATTTGAATATCGTCGTGGTTACAAATTCTCAACTTACGCCACATGGTGGATCCGTCAGGCAATTACACGCTCAATTGCCGACCAAGCTCGTACCATTCGTATACCCGTTCATATGATTGAGACAATCAACAAACTCAATCGTATTTCCCGCCAAATGTTGCAGGAAATGGGGCGTGAACCAACGCCGGAAGAGCTGGCAGAACGTATGTTGATGCCGGAAGACAAGATCCGTAAGGTACTGAAAATTGCCAAAGAACCTATCTCAATGGAAACGCCAATTGGTGATGATGAAGATTCACATTTAGGTGATTTCATTGAAGATACAACGCTGGAACTGCCGCTGGATTCTGCAACCTCAGAAAGCCTGCGCTCAGCAACCCACGATGTCTTGGCTGGTCTGACCGCTCGTGAAGCAAAAGTACTGCGTATGCGTTTCGGTATTGATATGAATACTGACCATACATTGGAAGAAGTCGGTAAACAGTTTGACGTTACCCGTGAACGTATCCGCCAGATCGAGGCGAAAGCACTACGTAAACTACGTCATCCAAGCCGTTCTGAGGTTCTGCGTAGCTTCCTTGATGAATAA
>S15 XRE family transcriptional regulator xreA
ATGGCATCTGGTATGTCTCAGGAAGCTTTTGCCGATAAATGTGGGCTTGATCGTACTTATATCAGTGGCATTGAACGTGGCGTCAGGAACCCCACGCTTGAAGTTATCAATGTCATAGCAAGTGGTTTACAGATTGAATTAAAAGATCTGTTTGACTTTGACGCGGAGAAAAAGAGTTAG
>C-S15 XRE family transcriptional regulator xreA
ATGGCATCTGGTATGTCTCAGGAAGCTTTTGCCGATAAATGTGGGCTTGATCGTACTTATATCAGTGGCATTGAACGTGGCGTCAGGAACCCCACGCTTGAAGTTATCAATGTCATAGCAAGTGGTTTACAGATTGAATTAAAAGATCTGTTTGACTTTGACGCGGAGAAAAAGAGTTAG
>M-S15 XRE family transcriptional regulator xreA
ATGGCATCTGGTATGTCTCAGGAAGCTTTTGCCGATAAATGTGGGCTTGATTGTACTTATATCAGTGGCATTGAACGTGGCGTCAGGAACCCCACGCTTGAAGTTATCAATGTCATAGCAAGTGGTTTACAGATTGAATTAAAAGATCTGTTTGACTTTGACGCGGAGAAAAAGAGTTAG
>MEX20 Multidrug efflux pump subunit AcrB
ATGCCTAAGTTTTTTATAGATCGGCCAATCTTTGCATGGGTAATCGCAATTATTACCATGCTGGCTGGGCTGCTGGCAATTATGAAATTACCCGTGGCGCAGTACCCAACTATTGCACCACCGGCGATTTCTATCTCCGCAACTTATCCCGGCGCAGATGCCACTACTGTGCAAAACACAGTTACTCAGGTTATCGAACAGAATATGAATGGTATCGATAATCTGGTTTATATGTCTTCTAACAGTGACTCTGCTGGCAACATGAATATCACGCTCACCTTTGAAGCGGGTACTAATCCTGACATCGCACAGGTACAGGTACAGAACAAGCTGCAACTAGCTATGCCTCTGTTACCACAAGAAGTACAGCAGCAAGGGATTCATGTGGATAAGTCCACCAATTCGTTCCTGATGGTTGCAGGGTTCATCTCTGAAGATGGATCCATGTCACAGGAAGATATCGCTGACTATGTTGGTGCAAACGTCAAAGATCCGTTGAGCCGTGTAACTGGTGTAGGTGATACAATGCTGTTTGGTAACCAATATGCAATGCGCATTTGGTTGAATCCTGACAAGCTCGTTGACTACAAAATGACGACTCTGGATGTAATCAATGCAATCAAAGCACAAAATAACCAAATAGCCGCCGGTCAGTTAGGGGGAACCCCTCCAGTTCCAGGTCAACGGCTGAATGCTTCGATTATTGCCCAAACACGTCTGACCTCACCGGAAGAGTTCAGCAATATTCTTCTGCGCGTTAATACTGATGGTTCTCAGATCCGTCTGAAAGATGTGGCAAAAGTGGAGTTAGGGGCAGAAAGTTACAATATCATTGCCCGCTTTAACGGTAAACCGGCTGCTGGCGTCGGTATCAAACTAGCAACAGGTGCTAACGCTCTGGATACGTCAAAAGCGGTAAAAGAAGCGCTAAAAAATATGGAGCCTTTCTTCCCCCATGGGCTGAAAATCGTCTATCCATATGACACCACTCCATTCGTTAAAATCTCTATTAACGAAGTAGTGAAAACACTGGTTGAAGCAATTATGCTAGTGTTCGTGGTTATGTACCTATTCCTACAAAACTTCCGAGCAACACTTATTCCAACCATTGCGGTTCCAGTCGTACTACTTGGAACATTTGCAATACTCGCCACATTTGGTTATTCAATAAATACATTAACTATGTTTGCCATGGTTCTCGCGATTGGCTTACTGGTAGATGATGCCATTGTTGTGGTGGAAAACGTTGAACGTGTTATGCAGGAAGAGGGCCTATCGCCGAAAGAAGCAACCAGGAAATCAATGGGGCAAATCCAAAGCGCCTTGGTTGGTATTGCCATGGTGCTGTCTGCTGTATTTGTCCCAATGGCCTTCTTCGGCGGTTCAACCGGTGCGATTTATCGTCAATTCTCGATCACCATCGTATCTGCAATGGTACTGTCGGTACTGGTAGCATTAATCCTGACACCTGCTCTGTGCGCCACCATGTTGAAACCCATTGCTAAAGGCAGCCACGGTAAACAGACTGGGATCTTTGGCTGGTTCAACCGCATATTTGATAAAAGTACCCACCACTATACTGACAGTATCGGCCGTATTCTGCGCAACACAGGCCGCTATCTGGTGATTTATGTATTGCTGGTTGCTGGTATGGCTGTCATGTTCACTCGTCTGCCATCCTCCTTCCTTCCTGAAGAAGATCAAGGGGTATTGCTGACAATGGTTCAATTACCTTCAGGTGCAACACAGGAACAGACACAGAAAGTTCTGGATAAAATAAGTGACTACTTCAATACAGAAGAAAAAGATCTTGTGGTTTCTGTATTTACAGTAAGTGGCTTTGGTTTTAGTGGTCAGGGGCAAAACACTGGTCTAGCATTTATAAGCCTGAAAGACTGGAGTGAGCGTTCTGATGCTGAAAGAAAAGTACCTGCTATTGTTGCCAGGGCAAGTGCTCACTTCCAGAAAATCAAAGAAGGTATGGTTTTTGCGTTTAACATCCCGGCAATTGTAGAGTTAGGTTCAGCAACCGGCTTTGATTTCGAATTAATTGACAAAGCAAACCTTGGACATAATAAACTGACCGAAGCGCGTAACCAATTGCTTGGCATGATACAAAAACATCCAGATATGTTAGTGGGTGTTCGCCCTAATGGTCAGGAAGATACCCCTCAGTATCGGGTTAGGATTGATCAGGAAAAGGCAGAAGCTTTAGGTGTTTCCATCTCTGATATCAACTCGACACTAAGCACGATGTTTGGTAGCAACTATGTGAACGACTTTATCGACCGTGGTCGTGTCAAAAAAGTTTATGTTCAATCAGAAGCACCTTATCGTATGCTGCCAGGTGATATCTACAAACTATATGTCCGTAACAAACAGGGTGAAATGGTTCCATTATCTGCTTTTGCAGATATGTCTAAAGAACCATGGACCTATGGCTCGCCACGTTTGGAACGTTATAATGGTTTGCCATCAATGGAAATTCTGGGTGAAGCAGCTCCAGGTAAAAGTACCGGTGATGCAATGGCTCTGATGGAAAAATTAGCATCCCAGTTACCAAATGGAATCGGTTTCGACTGGACAGGCATGTCTTATCAGGAACGCCTGTCAGGTAATCAGGCACCTGCTCTTTATGCACTGTCATTGATAGTGGTATTCCTCTGTCTGGCTGCACTGTATGAAAGCTGGTCAATTCCATTCTCAGTTATGCTGGTAGTACCACTGGGTATCGTTGGAGCCTTGTTAGCAACAACATTCCGAGGCTTGGATAACGATGTTTACTTTAAAGTCGGCTTGTTGACTACCATCGGCTTATCAGCAAAGAACGCAATCCTAATCGTTGAGTTCGCTAAGGACCTGATGGAAAAAGAAGGAAAAGGGTTGATAGAAGCTACACTAGATGCCGTAAGAATGCGTCTTCGTCCAATCCTAATGACATCACTGGCATTTATGCTGGGTGTTATCCCTCTAGTACTGAGTAATGGTGCAGGCTCCGGCTCTCAAAACGCCGTGGGTACCGGAGTATTAGGCGGAATGATTGCTGCAACCTCGCTAGCTATCTTTTTCGTACCGGTGTTCTTTGTCGTTATCAAACGACGTTTTAGTAAGAAAGCGGAGGAGATTGAACCCGCGTCAGAATCTCACTAA
>C-MEX20 Multidrug efflux pump subunit AcrB
ATGCCTAAGTTTTTTATAGATCGGCCAATCTTTGCATGGGTAATCGCAATTATTACCATGCTGGCTGGGCTGCTGGCAATTATGAAATTACCCGTGGCGCAGTACCCAACTATTGCACCACCGGCGATTTCTATCTCCGCAACTTATCCCGGCGCAGATGCCACTACTGTGCAAAACACAGTTACTCAGGTTATCGAACAGAATATGAATGGTATCGATAATCTGGTTTATATGTCTTCTAACAGTGACTCTGCTGGCAACATGAATATCACGCTCACCTTTGAAGCGGGTACTAATCCTGACATCGCACAGGTACAGGTACAGAACAAGCTGCAACTAGCTATGCCTCTGTTACCACAAGAAGTACAGCAGCAAGGGATTCATGTGGATAAGTCCACCAATTCGTTCCTGATGGTTGCAGGGTTCATCTCTGAAGATGGATCCATGTCACAGGAAGATATCGCTGACTATGTTGGTGCAAACGTCAAAGATCCGTTGAGCCGTGTAACTGGTGTAGGTGATACAATGCTGTTTGGTAACCAATATGCAATGCGCATTTGGTTGAATCCTGACAAGCTCGTTGACTACAAAATGACGACTCTGGATGTAATCAATGCAATCAAAGCACAAAATAACCAAATAGCCGCCGGTCAGTTAGGGGGAACCCCTCCAGTTCCAGGTCAACGGCTGAATGCTTCGATTATTGCCCAAACACGTCTGACCTCACCGGAAGAGTTCAGCAATATTCTTCTGCGCGTTAATACTGATGGTTCTCAGATCCGTCTGAAAGATGTGGCAAAAGTGGAGTTAGGGGCAGAAAGTTACAATATCATTGCCCGCTTTAACGGTAAACCGGCTGCTGGCGTCGGTATCAAACTAGCAACAGGTGCTAACGCTCTGGATACGTCAAAAGCGGTAAAAGAAGCGCTAAAAAATATGGAGCCTTTCTTCCCCCATGGGCTGAAAATCGTCTATCCATATGACACCACTCCATTCGTTAAAATCTCTATTAACGAAGTAGTGAAAACACTGGTTGAAGCAATTATGCTAGTGTTCGTGGTTATGTACCTATTCCTACAAAACTTCCGAGCAACACTTATTCCAACCATTGCGGTTCCAGTCGTACTACTTGGAACATTTGCAATACTCGCCACATTTGGTTATTCAATAAATACATTAACTATGTTTGCCATGGTTCTCGCGATTGGCTTACTGGTAGATGATGCCATTGTTGTGGTGGAAAACGTTGAACGTGTTATGCAGGAAGAGGGCCTATCGCCGAAAGAAGCAACCAGGAAATCAATGGGGCAAATCCAAAGCGCCTTGGTTGGTATTGCCATGGTGCTGTCTGCTGTATTTGTCCCAATGGCCTTCTTCGGCGGTTCAACCGGTGCGATTTATCGTCAATTCTCGATCACCATCGTATCTGCAATGGTACTGTCGGTACTGGTAGCATTAATCCTGACACCTGCTCTGTGCGCCACCATGTTGAAACCCATTGCTAAAGGCAGCCACGGTAAACAGACTGGGATCTTTGGCTGGTTCAACCGCATATTTGATAAAAGTACCCACCACTATACTGACAGTATCGGCCGTATTCTGCGCAACACAGGCCGCTATCTGGTGATTTATGTATTGCTGGTTGCTGGTATGGCTGTCATGTTCACTCGTCTGCCATCCTCCTTCCTTCCTGAAGAAGATCAAGGGGTATTGCTGACAATGGTTCAATTACCTTCAGGTGCAACACAGGAACAGACACAGAAAGTTCTGGATAAAATAAGTGACTACTTCAATACAGAAGAAAAAGATCTTGTGGTTTCTGTATTTACAGTAAGTGGCTTTGGTTTTAGTGGTCAGGGGCAAAACACTGGTCTAGCATTTATAAGCCTGAAAGACTGGAGTGAGCGTTCTGATGCTGAAAGAAAAGTACCTGCTATTGTTGCCAGGGCAAGTGCTCACTTCCAGAAAATCAAAGAAGGTATGGTTTTTGCGTTTAACATCCCGGCAATTGTAGAGTTAGGTTCAGCAACCGGCTTTGATTTCGAATTAATTGACAAAGCAAACCTTGGACATAATAAACTGACCGAAGCGCGTAACCAATTGCTTGGCATGATACAAAAACATCCAGATATGTTAGTGGGTGTTCGCCCTAATGGTCAGGAAGATACCCCTCAGTATCGGGTTAGGATTGATCAGGAAAAGGCAGAAGCTTTAGGTGTTTCCATCTCTGATATCAACTCGACACTAAGCACGATGTTTGGTAGCAACTATGTGAACGACTTTATCGACCGTGGTCGTGTCAAAAAAGTTTATGTTCAATCAGAAGCACCTTATCGTATGCTGCCAGGTGATATCTACAAACTATATGTCCGTAACAAACAGGGTGAAATGGTTCCATTATCTGCTTTTGCAGATATGTCTAAAGAACCATGGACCTATGGCTCGCCACGTTTGGAACGTTATAATGGTTTGCCATCAATGGAAATTCTGGGTGAAGCAGCTCCAGGTAAAAGTACCGGTGATGCAATGGCTCTGATGGAAAAATTAGCATCCCAGTTACCAAATGGAATCGGTTTCGACTGGACAGGCATGTCTTATCAGGAACGCCTGTCAGGTAATCAGGCACCTGCTCTTTATGCACTGTCATTGATAGTGGTATTCCTCTGTCTGGCTGCACTGTATGAAAGCTGGTCAATTCCATTCTCAGTTATGCTGGTAGTACCACTGGGTATCGTTGGAGCCTTGTTAGCAACAACATTCCGAGGCTTGGATAACGATGTTTACTTTAAAGTCGGCTTGTTGACTACCATCGGCTTATCAGCAAAGAACGCAATCCTAATCGTTGAGTTCGCTAAGGACCTGATGGAAAAAGAAGGAAAAGGGTTGATAGAAGCTACACTAGATGCCGTAAGAATGCGTCTTCGTCCAATCCTAATGACATCACTGGCATTTATGCTGGGTGTTATCCCTCTAGTACTGAGTAATGGTGCAGGCTCCGGCTCTCAAAACGCCGTGGGTACCGGAGTATTAGGCGGAATGATTGCTGCAACCTCGCTAGCTATCTTTTTCGTACCGGTGTTCTTTGTCGTTATCAAACGACGTTTTAGTAAGAAAGCGGAGGAGATTGAACCCGCGTCAGAATCTCACTAA
>M-MEX20 Multidrug efflux pump subunit AcrB
ATGCCTAAGTTTTTTATAGATCGGCCAATCTTTGCATGGGTAATCGCAATTATTACCATGCTGGCTGGGCTGCTGGCAATTATGAAATTACCCGTGGCGCAGTACCCAACTATTGCACCACCGGCGATTTCTATCTCCGCAACTTATCCCGGCGCAGATGCCACTACTGTGCAAAACACAGTTACTCAGGTTATCGAACAGAATATGAATGGTATCGATAATCTGGTTTATATGTCTTCTAACAGTGACTCTGCTGGCAACATGAATATCACGCTCACCTTTGAAGCGGGTACTAATCCTGACATCGCACAGGTACAGGTACAGAACAAGCTGCAACTAGCTATGCCTCTGTTACCACAAGAAGTACAGCAGCAAGGGATTCATGTGGATAAGTCCACCAATTCGTTCCTGATGGTTGCAGGGTTCATCTCTGAAGATGGATCCATGTCACAGGAAGATATCGCTGACTATGTTGGTGCAAACGTCAAAGATCCGTTGAGCCGTGTAACTGGTGTAGGTGATACAATGCTGTTTGGTAACCAATATGCAATGCGCATTTGGTTGAATCCTGACAAGCTCGTTGACTACAAAATGACGACTCTGGATGTAATCAATGCAATCAAAGCACAAAATAACCAAATAGCCGCCGGTCAGTTAGGGGGAACCCCTCCAGTTCCAGGTCAACGGCTGAATGCTTCGATTATTGCCCAAACACGTCTGACCTCACCGGAAGAGTTCAGCAATATTCTTCTGCGCGTTAATACTGATGGTTCTCAGATCCGTCTGAAAGATGTGGCAAAAGTGGAGTTAGGGGCAGAAAGTTACAATATCATTGCCCGCTTTAACGGTAAACCGGCTGCTGGCGTCGGTATCAAACTAGCAACAGGTGCTAACGCTCTGGATACGTCAAAAGCGGTAAAAGAAGCGCTAAAAAATATGGAGCCTTTCTTCCCCCATGGGCTGAAAATCGTCTATCCATATGACACCACTCCATTCGTTAAAATCTCTATTAACGAAGTAGTGAAAACACTGGTTGAAGCAATTATGCTAGTGTTCGTGGTTATGTACCTATTCCTACAAAACTTCCGAGCAACACTTATTCCAACCATTGCGGTTCCAGTCGTACTACTTGGAACATTTGCAATACTCGCCACATTTGGTTATTCAATAAATACATTAACTATGTTTGCCATGGTTCTCGCGATTGGCTTACTGGTAGATGATGCCATTGTTGTGGTGGAAAACGTTGAACGTGTTATGCAGGAAGAGGGCCTATCGCCGAAAGAAGCAACCAGGAAATCAATGGGGCAAATCCAAAGCGCCTTGGTTGGTATTGCCATGGTGCTGTCTGCTGTATTTGTCCCAATGGCCTTCTTCGGCGGTTCAACCGGTGCGATTTATCGTCAATTCTCGATCACCATCGTATCTGCAATGGTACTGTCGGTACTGGTAGCATTAATCCTGACACCTGCTCTGTGCGCCACCATGTTGAAACCCATTGCTAAAGGCAGCCACGGTAAACAGACTGGGATCTTTGGCTGGTTCAACCGCATATTTGATAAAAGTACCCACCACTATACTGACAGTATCGGCCGTATTCTGCGCAACACAGGCCGCTATCTGGTGATTTATGTATTGCTGGTTGCTGGTATGGCTGTCATGTTCACTCGTCTGCCATCCTCCTTCCTTCCTGAAGAAGATCAAGGGGTATTGCTGACAATGGTTCAATTACCTTCAGGTGCAACACAGGAACAGACACAGAAAGTTCTGGATAAAATAAGTGACTACTTCAATACAGAAGAAAAAGATCTTGTGGTTTCTGTATTTACAGTAAGTGGCTTTGGTTTTAGTGGTCAGGGGCAAAACACTGGTCTAGCATTTATAAGCCTGAAAGACTGGAGTGAGCGTTCTGATGCTGAAAGAAAAGTACCTGCTATTGTTGCCAGGGCAAGTGCTCACTTCCAGAAAATCAAAGAAGGTATGGTTTTTGCGTTTAACATCCCGGCAATTGTAGAGTTAGGTTCAGCAACCGGCTTTGATTTCGAATTAATTGACAAAGCAAACCTTGGACATAATAAACTGACCGAAGCGCGTAACCAATTGCTTGGCATGATACAAAAACATCCAGATATGTTAGTGGGTGTTCGCCCTAATGGTCAGGAAGATACCCCTCAGTATCGGGTTAGGATTGATCAGGAAAAGGCAGAAGCTTTAGGTGTTTCCATCTCTGATATCAACTCGACACTAAGCACGATGTTTGGTAGCAACTATGTGAACGACTTTATCGACCGTGGTCGTGTCAAAAAAGTTTATGTTCAATCAGAAGCACCTTATCGTATGCTGCCAGGTGATATCTACAAACTATATGTCCGTAACAAACAGGGTGAAATGGTTCCATTATCTGCTTTTGCAGATATGTCTAAAGAACCATGGACCTATGGCTCGCCACGTTTGGAACGTTATAATGGTTTGCCATCAATGGAAATTCTGGGTGAAGCAGCTCCAGGTAAAAGTACCGGTGATGCAATGGCTCTGATGGAAAAATTAGCATCCCAGTTACCAAATGGAATCGGTTTCGACTGGACAGGCATGTCTTATCAGGAACGCCTGTCAGGTAATCAGGCACCTGCTCTTTATGCACTGTCATTGATAGTGGTATTCCTCTGTCTGGCTGCACTGTATGAAAGCTGGTCAATTCCATTCTCAGTTATGCTGGTAGTACCACTGGGTATCGTTGGAGCCTTGTTAGCAACAACATTCCGAGGCTTGGATAACGATGTTTACTTTAAAGTCGGCTTGTTGACTACCATCGGCTTATCAGCAAAGAACGCAATCCTAATCGTTGAGTTCGCTAAGGACCTGATGGAAAAAGAAGGAAAAGGGTTGATAGAAGCTACACTAGATGCCGTAAGAATGCGTCTTCATCCAATCCTAATGACATCACTGGCATTTATGCTGGGTGTTATCCCTCTAGTACTGAGTAATGGTGCAGGCTCCGGCTCTCAAAACGCCGTGGGTACCGGAGTATTAGGCGGAATGATTGCTGCAACCTCGCTAGCTATCTTTTTCGTACCGGTGTTCTTTGTCGTTATCAAACGACGTTTTAGTAAGAAAGCGGAGGAGATTGAACCCGCGTCAGAATCTCACTAA
>DIA DNA-directed RNA polymerase subunit alpha rpoA
ATGCAGGGTTCTGTGACAGAGTTTCTAAAACCGCGCCTGGTTGATATCGAGCAAGTCAGTTCGACGCACGCCAAGGTGACCCTTGAGCCATTAGAGCGTGGCTTTGGCCATACTCTTGGTAACGCACTGCGCCGTATTCTGCTTTCGTCTATGCCGGGTTGTGCGGTGACTGAGGTTGAGATTGATGGTGTACTGCATGAGTACAGCACCAAAGAAGGTGTACAGGAAGATATCCTGGAGATTCTCCTCAACCTGAAAGGGCTGGCGGTAAGAGTTCAGGGAAAAGATGAAGTTATTCTTACCTTGAATAAGTCTGGCATTGGCCCTGTGACTGCAGCCGACATTATCCACGACGGAGATGTCGAAATCGTCAAGCCGCAACATGTAATCTGCCACCTGACTGACGAAACTGCTTCTATAAGCATGCGCATTAAAGTTCAGCGTGGTCGAGGTTATGTGCCGGCTTCTGCCCGGATTCATTCGGAAGAAGATGAGCGCCCTATTGGTCGTTTGTTAGTAGACGCTTGTTATAGCCCAGTAGAGCGTATTGCCTACAATGTTGAAGCAGCGCGTGTAGAACAACGTACCGATTTGGACAAGTTGGTTATCGAGATGGAAACTAACGGTACAATCGATCCTGAAGAGGCGATTCGCCGTGCAGCTACTATTTTGGCTGAACAGCTGGAAGCTTTTGTTGATTTACGTGATGTACGTCAGCCAGAAGTAAAAGAGGAGAAGCCAGAGTTTGATCCGATCCTGCTGCGCCCTGTTGACGATCTGGAATTGACTGTCCGCTCTGCTAACTGTCTTAAGGCAGAAGCTATCCACTACATCGGTGATTTGGTACAGCGTACCGAGGTTGAGTTGCTTAAGACACCTAACCTGGGTAAAAAATCTCTTACAGAGATCAAAGACGTACTGGCTTCACGTGGCTTATCTCTGGGCATGCGCTTAGAAAACTGGCCACCAGCAAGTATTGCTGATGAATAA
>C-DIA DNA-directed RNA polymerase subunit alpha rpoA
ATGCAGGGTTCTGTGACAGAGTTTCTAAAACCGCGCCTGGTTGATATCGAGCAAGTCAGTTCGACGCACGCCAAGGTGACCCTTGAGCCATTAGAGCGTGGCTTTGGCCATACTCTTGGTAACGCACTGCGCCGTATTCTGCTTTCGTCTATGCCGGGTTGTGCGGTGACTGAGGTTGAGATTGATGGTGTACTGCATGAGTACAGCACCAAAGAAGGTGTACAGGAAGATATCCTGGAGATTCTCCTCAACCTGAAAGGGCTGGCGGTAAGAGTTCAGGGAAAAGATGAAGTTATTCTTACCTTGAATAAGTCTGGCATTGGCCCTGTGACTGCAGCCGACATTATCCACGACGGAGATGTCGAAATCGTCAAGCCGCAACATGTAATCTGCCACCTGACTGACGAAACTGCTTCTATAAGCATGCGCATTAAAGTTCAGCGTGGTCGAGGTTATGTGCCGGCTTCTGCCCGGATTCATTCGGAAGAAGATGAGCGCCCTATTGGTCGTTTGTTAGTAGACGCTTGTTATAGCCCAGTAGAGCGTATTGCCTACAATGTTGAAGCAGCGCGTGTAGAACAACGTACCGATTTGGACAAGTTGGTTATCGAGATGGAAACTAACGGTACAATCGATCCTGAAGAGGCGATTCGCCGTGCAGCTACTATTTTGGCTGAACAGCTGGAAGCTTTTGTTGATTTACGTGATGTACGTCAGCCAGAAGTAAAAGAGGAGAAGCCAGAGTTTGATCCGATCCTGCTGCGCCCTGTTGACGATCTGGAATTGACTGTCCGCTCTGCTAACTGTCTTAAGGCAGAAGCTATCCACTACATCGGTGATTTGGTACAGCGTACCGAGGTTGAGTTGCTTAAGACACCTAACCTGGGTAAAAAATCTCTTACAGAGATCAAAGACGTACTGGCTTCACGTGGCTTATCTCTGGGCATGCGCTTAGAAAACTGGCCACCAGCAAGTATTGCTGATGAATAA
>M-DIA DNA-directed RNA polymerase subunit alpha rpoA
ATGCAGGGTTCTGTGACAGAGTTTCTAAAACCGCGCCTGGTTGATATCGAGCAAGTCAGTTCGACGCACGCCAAGGTGACCCTTGAGCCATTAGAGCGTGGCTTTGGCCATACTCTTGGTAACGCACTGCGCCGTATTCTGCTTTCGTCTATGCCGGGTTGTGCGGTGACTGAGGTTGAGATTGATGGTGTACTGCATGAGTACAGCACCAAAGAAGGTGTACAGGAAGATATCCTGGAGATTCTCCTCAACCTGAAAGGGCTGGCGGTAAGAGTTCAGGGAAAAGATGAAGTTATTCTTACCTTGAATAAGTCTGGCATTGGCCCTGTGACTGCAGCCGACATTATCCACGACGGAGATGTCGAAATCGTCAAGCCGCAACATGTAATCTGCCACCTGACTGACGAAACTGCTTCTATAAGCATGCGCATTAAAGTTCAGCGTGGTCGAGGTTATGTGCCGGCTTCTGCCCGGATTCATTCGGAAGAAGATGAGCGCCCTATTGGTCGTTTGTTAGTAGACGCTTGTTATAGCCCAGTAGAGCGTATTGCCTACAATGTTGAAGCAGCGCGTGTAGAACAACGTACCGATTTGGACAAGTTGGTTATCGAGATGGAAACTAACGGTACAATCGATCCTGAAGAGGCGATTCGCCGTGCAGCTACTATTTTGGCTGAACAGCTGGAAGCTTTTGTTGATTTACGTGATGTACGTCAGCCAGAAGTAAAAGAGGAGAAGCCAGAGTTTGATCCGATCCTGCTGCGCCCTGTTGACGATCTGGAATTGACTGTCCGCTCTGCTAACTGTCTTAAGGCAGAAGATATCCACTACATCGGTGATTTGGTACAGCGTACCGAGGTTGAGTTGCTTAAGACACCTAACCTGGGTAAAAAATCTCTTACAGAGATCAAAGACGTACTGGCTTCACGTGGCTTATCTCTGGGCATGCGCTTAGAAAACTGGCCACCAGCAAGTATTGCTGATGAATAA
>DIA DNA-directed RNA polymerase subunit beta rpoC
GTGAAAGACTTATTGAAGTTTCTGAAAGCGCAAACTAAGACCGAAGAGTTTGATGCGATCAAAATTGCTCTGGCCTCGCCAGATATGATCCGTTCGTGGTCATTTGGTGAAGTGAAAAAGCCGGAAACAATTAACTACCGTACGTTCAAACCTGAGCGTGACGGTCTTTTCTGTGCCCGTATTTTCGGGCCAGTAAAGGATTATGAGTGCTTGTGTGGTAAATACAAGCGCTTGAAACACCGTGGTGTAATTTGTGAGAAGTGTGGTGTAGAAGTTACCCAAACTAAAGTTCGTCGTGAGCGTATGGGTCACATTGAGCTGGCTTCTCCAACTGCACACATCTGGTTCCTGAAATCATTGCCATCTCGCATCGGTTTGTTGCTGGATATGCCACTGCGTGATATTGAGCGTGTACTGTACTTCGAATCCTATGTGGTTGTCGAAGGCGGTATGACCAGCTTGGAACGCAGTCAGATTCTGACGGAAGAGCAATACTTGGATGCACTGGAAGAGTTTGGTGATGAATTCGATGCGAAGATGGGCGCGGAAGCTATCCAGTCTTTGCTGAAAAATCTCGATCTGGAAAATGAGTGTGAAACGCTGCGTGAAGAGTTAAACGAAACTAACTCTGAAACGAAACGTAAAAAGCTGACCAAACGTATTAAACTGTTGGAAGCCTTTATTCAGTCTGGTAACAAACCAGAATGGATGGTTCTGACGGTTCTGCCAGTTCTGCCACCGGACTTACGTCCATTGGTTCCACTGGATGGCGGCCGTTTTGCCACTTCGGATCTGAACGATCTCTATCGTCGTGTTATTAACCGTAACAACCGTTTGAAGCGCCTGTTAGATCTGGCTGCGCCGGATATCATCGTTCGTAACGAAAAACGTATGTTGCAGGAAGCGGTCGATGCTTTGCTGGATAACGGTCGTCGCGGTCGTGCAATTACCGGTTCTAACAAACGTCCACTGAAATCCCTGGCTGATATGATCAAGGGTAAACAAGGTCGTTTCCGTCAGAACTTGTTGGGTAAACGTGTTGACTATTCTGGTCGTTCTGTAATCACTGTAGGTCCTTACCTGCGTTTGCATCAGTGTGGTCTGCCTAAAAAGATGGCACTGGAGCTGTTTAAGCCATTCATCTACGGCAAGCTAGAACTGCGTGGTTTAGCGACGACGATTAAAGCCGCTAAAAAGATGGTTGAGCGTGAAGAGGCGGTGGTATGGGATATCCTGGATGAAGTCATTCGTGAACATCCGGTTCTGCTGAACCGTGCGCCGACACTTCACCGTTTGGGTATTCAGGCATTCGAACCGGTTCTGATTGAAGGTAAAGCGATTCAGTTGCACCCACTGGTGTGTGCGGCATATAACGCCGACTTCGACGGTGACCAAATGGCTGTTCACGTACCGTTGACACTGGAAGCCCAGTTAGAAGCGCGTGCATTGATGATGTCTACCAACAACATCCTGTCTCCAGCGAGTGGTGAGCCAATCATCGTTCCATCTCAGGACGTTGTTCTGGGTCTGTATTACATGACCCGCGACTGTGTTAACGCGAAAGGCGAAGGCATGGTATTGACCGGGCCTAAAGAAGCAGAACGCGTATATCGCGCAGGACTGGCTTCTCTGCATGCCCGCGTTAAAGTGCGTATCACTGAAGAAGTGAAAGATGGCGAAGGCAATATCACAACTAACACCGGTTTGGTTGATACGACTATTGGTCGTGCCATTCTGTGGATGATTGTACCAAGAGGTCTGCCTTACTCGTTGGTTAACCAACCACTGGGTAAAAAAGCCATCTCTAGGATGCTGAACACCTGTTACCGTGTGATGGGCTTGAAGCCAACGGTTATTTTCGCTGACCAGATCATGTATACCGGCTTTGCCTACGCTGCACGTTCAGGTGCATCTGTTGGTATCGATGACATGGTTATCCCAGAGAAAAAGGCCGGGATCATTGCCGAAGCAGAAGCAGAAGTTGCTGAAATTCAGGAACAGTTCCAATCTGGTCTGGTTACAGCCGGTGAACGTTATAACAAGGTTATCGATATCTGGGCTGCGGCAAACGAGCGTGTTGCTAAGGCAATGATGGAAAACTTGTCGACTGAAACAGTCACTAATCGTGATGGTGAAGAAGAGCAACAAGTTTCCTTCAACAGCATCTTTATGATGGCTGACTCCGGTGCGCGTGGTTCTGCCGCTCAGATCCGTCAGTTGGCGGGTATGCGTGGCTTGATGGCTAAGCCAGACGGCTCCATCATCGAAACCCCAATTACGGCGAACTTCCGTGAAGGTTTGAACGTACTCCAGTACTTCATCTCAACTCACGGTGCTCGTAAAGGTTTGGCGGATACCGCACTGAAAACAGCGAACTCCGGTTACCTGACTCGTCGTCTGGTTGACGTGGCGCAAGACTTGGTTGTGACAGAAGATGACTGTGGTACGCACGACGGTATTCTGATGACGCCGGTTATTGAAGGTGGTGATGTTAAAGAGCCACTGCGTGAGCGTGTATTGGGTCGTGTGACGGCGGAAGATGTTCTGAAACCAGGTACTGCTGATATTCTGGTGCCGCGTAATACATTGCTGAACGAGAAATGGTGTGATCTGTTAGAAGAGAGCTCCGTTGACAGCATTAAAGTACGTTCTGTTGTAAGTTGCGAAACTGACTTCGGTGTTTGTGCAAACTGCTATGGTCGTGACCTTGCTCGCGGACACATCATCAATAAAGGTGAGGCGGTTGGTGTTATTGCGGCTCAGTCCATCGGTGAGCCGGGTACACAGTTGACGATGCGTACGTTCCACATCGGTGGTGCGGCATCTCGTGCAGCAGCAGAATCCAGTATTCAGGTACGTAACAAAGGTAGCTTGAAGCTATTTAACGCTAAGTCCGTGACGAACTCCGCAGGCAAGCTGGTGATTACTTCTCGTAACACTGAATTGTGTCTGATCGACGAATTTGGCCGTACTAAAGAAAGCTATAAAGTGCCTTACGGTGCAGTACTGGGTAAAGGTGATGGCGAAACCGTTAACGGCGGTGAAACCGTTGCTAACTGGGATCCGCACACCATGCCAGTGGTCAGTGAAGTATCTGGTATCATCCGTTTCGCTGACATGATAGATGGCCAGACCATTACCCGCCAGACTGACGAATTGACAGGTCTATCTTCATTGGTTGTTCTCGATAGTGCAGAACGTACCGGTAGTGGTAAAGATCTGCGTCCGGCACTGAAAATCGTTGATGCCAAAGGTGACGATGTATTGATTCCAGGTACTGATATGCCTGCTCAATATTTCCTGCCGGGTAAAGCGATTGTTCAGTTAGACGATGGCGTAAGCATCTCTGCGGGTGATACTTTAGCGCGTATTCCTCAGGAGTCCGGCGGTACGAAAGATATTACCGGTGGTTTGCCACGTGTTGCTGACTTGTTCGAAGCACGTCGTCCGAAAGAGCCTGCTATCCTGGCTGAAGTCAGCGGTATTGTCTCCTTTGGTAAAGAGACCAAGGGCAAACGCCGTTTGGTTATCTCCCCATTAGATGGTGGCGATGCTTACGAAGAGATGATCCCTAAATGGCGTCAGCTCAACGTGTTCGAGGGTGAAGTGGTTGAACGTGGTGACGTGATCTCTGATGGTCCAGAGTCTCCACACGACATCTTGCGCCTGCGTGGTGTTCATGCGGTTACCCGTTACATCACCAACGAAGTTCAGGAAGTTTACCGCCTGCAAGGGGTTAAGATTAACGATAAACACATTGAGGTTATCGTTCGTCAGATGCTGCGTAAAGCGACCATTGAAAGTGCAGGTAGCTCCGAGTTCTTGGAAGGCGAACAGGTTGAATATGCCCGCGTTAAAGTGGCAAACCGTAAGCTGGAACAAGAAGGTAAAGTGGCTGCAACTTATGGCCGTGACCTGTTGGGTATCACCAAAGCGTCTCTGGCGACTGAATCCTTCATCTCTGCGGCATCGTTCCAGGAAACGACCCGCGTACTGACTGAGGCTGCGGTTGCGGGTAAACGTGATGAACTGCGTGGCTTGAAAGAAAACGTCATCGTTGGTCGTCTGATCCCTGCTGGTACCGGTTATGCTTACCATCAGGATCGCATACGTCGTCGCCAGTTGAATGAGCCTGCCGAGGCACCACAAGTGAGTGTCGATGAGGCTACTGCGAACTTGGCAGAACTGTTGAATGCCGGTTTTGGTGGTGATAAGAAGTAA
>C-DIA DNA-directed RNA polymerase subunit beta rpoC
GTGAAAGACTTATTGAAGTTTCTGAAAGCGCAAACTAAGACCGAAGAGTTTGATGCGATCAAAATTGCTCTGGCCTCGCCAGATATGATCCGTTCGTGGTCATTTGGTGAAGTGAAAAAGCCGGAAACAATTAACTACCGTACGTTCAAACCTGAGCGTGACGGTCTTTTCTGTGCCCGTATTTTCGGGCCAGTAAAGGATTATGAGTGCTTGTGTGGTAAATACAAGCGCTTGAAACACCGTGGTGTAATTTGTGAGAAGTGTGGTGTAGAAGTTACCCAAACTAAAGTTCGTCGTGAGCGTATGGGTCACATTGAGCTGGCTTCTCCAACTGCACACATCTGGTTCCTGAAATCATTGCCATCTCGCATCGGTTTGTTGCTGGATATGCCACTGCGTGATATTGAGCGTGTACTGTACTTCGAATCCTATGTGGTTGTCGAAGGCGGTATGACCAGCTTGGAACGCAGTCAGATTCTGACGGAAGAGCAATACTTGGATGCACTGGAAGAGTTTGGTGATGAATTCGATGCGAAGATGGGCGCGGAAGCTATCCAGTCTTTGCTGAAAAATCTCGATCTGGAAAATGAGTGTGAAACGCTGCGTGAAGAGTTAAACGAAACTAACTCTGAAACGAAACGTAAAAAGCTGACCAAACGTATTAAACTGTTGGAAGCCTTTATTCAGTCTGGTAACAAACCAGAATGGATGGTTCTGACGGTTCTGCCAGTTCTGCCACCGGACTTACGTCCATTGGTTCCACTGGATGGCGGCCGTTTTGCCACTTCGGATCTGAACGATCTCTATCGTCGTGTTATTAACCGTAACAACCGTTTGAAGCGCCTGTTAGATCTGGCTGCGCCGGATATCATCGTTCGTAACGAAAAACGTATGTTGCAGGAAGCGGTCGATGCTTTGCTGGATAACGGTCGTCGCGGTCGTGCAATTACCGGTTCTAACAAACGTCCACTGAAATCCCTGGCTGATATGATCAAGGGTAAACAAGGTCGTTTCCGTCAGAACTTGTTGGGTAAACGTGTTGACTATTCTGGTCGTTCTGTAATCACTGTAGGTCCTTACCTGCGTTTGCATCAGTGTGGTCTGCCTAAAAAGATGGCACTGGAGCTGTTTAAGCCATTCATCTACGGCAAGCTAGAACTGCGTGGTTTAGCGACGACGATTAAAGCCGCTAAAAAGATGGTTGAGCGTGAAGAGGCGGTGGTATGGGATATCCTGGATGAAGTCATTCGTGAACATCCGGTTCTGCTGAACCGTGCGCCGACACTTCACCGTTTGGGTATTCAGGCATTCGAACCGGTTCTGATTGAAGGTAAAGCGATTCAGTTGCACCCACTGGTGTGTGCGGCATATAACGCCGACTTCGACGGTGACCAAATGGCTGTTCACGTACCGTTGACACTGGAAGCCCAGTTAGAAGCGCGTGCATTGATGATGTCTACCAACAACATCCTGTCTCCAGCGAGTGGTGAGCCAATCATCGTTCCATCTCAGGACGTTGTTCTGGGTCTGTATTACATGACCCGCGACTGTGTTAACGCGAAAGGCGAAGGCATGGTATTGACCGGGCCTAAAGAAGCAGAACGCGTATATCGCGCAGGACTGGCTTCTCTGCATGCCCGCGTTAAAGTGCGTATCACTGAAGAAGTGAAAGATGGCGAAGGCAATATCACAACTAACACCGGTTTGGTTGATACGACTATTGGTCGTGCCATTCTGTGGATGATTGTACCAAGAGGTCTGCCTTACTCGTTGGTTAACCAACCACTGGGTAAAAAAGCCATCTCTAGGATGCTGAACACCTGTTACCGTGTGATGGGCTTGAAGCCAACGGTTATTTTCGCTGACCAGATCATGTATACCGGCTTTGCCTACGCTGCACGTTCAGGTGCATCTGTTGGTATCGATGACATGGTTATCCCAGAGAAAAAGGCCGGGATCATTGCCGAAGCAGAAGCAGAAGTTGCTGAAATTCAGGAACAGTTCCAATCTGGTCTGGTTACAGCCGGTGAACGTTATAACAAGGTTATCGATATCTGGGCTGCGGCAAACGAGCGTGTTGCTAAGGCAATGATGGAAAACTTGTCGACTGAAACAGTCACTAATCGTGATGGTGAAGAAGAGCAACAAGTTTCCTTCAACAGCATCTTTATGATGGCTGACTCCGGTGCGCGTGGTTCTGCCGCTCAGATCCGTCAGTTGGCGGGTATGCGTGGCTTGATGGCTAAGCCAGACGGCTCCATCATCGAAACCCCAATTACGGCGAACTTCCGTGAAGGTTTGAACGTACTCCAGTACTTCATCTCAACTCACGGTGCTCGTAAAGGTTTGGCGGATACCGCACTGAAAACAGCGAACTCCGGTTACCTGACTCGTCGTCTGGTTGACGTGGCGCAAGACTTGGTTGTGACAGAAGATGACTGTGGTACGCACGACGGTATTCTGATGACGCCGGTTATTGAAGGTGGTGATGTTAAAGAGCCACTGCGTGAGCGTGTATTGGGTCGTGTGACGGCGGAAGATGTTCTGAAACCAGGTACTGCTGATATTCTGGTGCCGCGTAATACATTGCTGAACGAGAAATGGTGTGATCTGTTAGAAGAGAGCTCCGTTGACAGCATTAAAGTACGTTCTGTTGTAAGTTGCGAAACTGACTTCGGTGTTTGTGCAAACTGCTATGGTCGTGACCTTGCTCGCGGACACATCATCAATAAAGGTGAGGCGGTTGGTGTTATTGCGGCTCAGTCCATCGGTGAGCCGGGTACACAGTTGACGATGCGTACGTTCCACATCGGTGGTGCGGCATCTCGTGCAGCAGCAGAATCCAGTATTCAGGTACGTAACAAAGGTAGCTTGAAGCTATTTAACGCTAAGTCCGTGACGAACTCCGCAGGCAAGCTGGTGATTACTTCTCGTAACACTGAATTGTGTCTGATCGACGAATTTGGCCGTACTAAAGAAAGCTATAAAGTGCCTTACGGTGCAGTACTGGGTAAAGGTGATGGCGAAACCGTTAACGGCGGTGAAACCGTTGCTAACTGGGATCCGCACACCATGCCAGTGGTCAGTGAAGTATCTGGTATCATCCGTTTCGCTGACATGATAGATGGCCAGACCATTACCCGCCAGACTGACGAATTGACAGGTCTATCTTCATTGGTTGTTCTCGATAGTGCAGAACGTACCGGTAGTGGTAAAGATCTGCGTCCGGCACTGAAAATCGTTGATGCCAAAGGTGACGATGTATTGATTCCAGGTACTGATATGCCTGCTCAATATTTCCTGCCGGGTAAAGCGATTGTTCAGTTAGACGATGGCGTAAGCATCTCTGCGGGTGATACTTTAGCGCGTATTCCTCAGGAGTCCGGCGGTACGAAAGATATTACCGGTGGTTTGCCACGTGTTGCTGACTTGTTCGAAGCACGTCGTCCGAAAGAGCCTGCTATCCTGGCTGAAGTCAGCGGTATTGTCTCCTTTGGTAAAGAGACCAAGGGCAAACGCCGTTTGGTTATCTCCCCATTAGATGGTGGCGATGCTTACGAAGAGATGATCCCTAAATGGCGTCAGCTCAACGTGTTCGAGGGTGAAGTGGTTGAACGTGGTGACGTGATCTCTGATGGTCCAGAGTCTCCACACGACATCTTGCGCCTGCGTGGTGTTCATGCGGTTACCCGTTACATCACCAACGAAGTTCAGGAAGTTTACCGCCTGCAAGGGGTTAAGATTAACGATAAACACATTGAGGTTATCGTTCGTCAGATGCTGCGTAAAGCGACCATTGAAAGTGCAGGTAGCTCCGAGTTCTTGGAAGGCGAACAGGTTGAATATGCCCGCGTTAAAGTGGCAAACCGTAAGCTGGAACAAGAAGGTAAAGTGGCTGCAACTTATGGCCGTGACCTGTTGGGTATCACCAAAGCGTCTCTGGCGACTGAATCCTTCATCTCTGCGGCATCGTTCCAGGAAACGACCCGCGTACTGACTGAGGCTGCGGTTGCGGGTAAACGTGATGAACTGCGTGGCTTGAAAGAAAACGTCATCGTTGGTCGTCTGATCCCTGCTGGTACCGGTTATGCTTACCATCAGGATCGCATACGTCGTCGCCAGTTGAATGAGCCTGCCGAGGCACCACAAGTGAGTGTCGATGAGGCTACTGCGAACTTGGCAGAACTGTTGAATGCCGGTTTTGGTGGTGATAAGAAGTAA
>M-DIA DNA-directed RNA polymerase subunit beta rpoC
GTGAAAGACTTATTGAAGTTTCTGAAAGCGCAAACTAAGACCGAAGAGTTTGATGCGATCAAAATTGCTCTGGCCTCGCCAGATATGATCCGTTCGTGGTCATTTGGTGAAGTGAAAAAGCCGGAAACAATTAACTACCGTACGTTCAAACCTGAGCGTGACGGTCTTTTCTGTGCCCGTATTTTCGGGCCAGTAAAGGATTATGAGTGCTTGTGTGGTAAATACAAGCGCTTGAAACACCGTGGTGTAATTTGTGAGAAGTGTGGTGTAGAAGTTACCCAAACTAAAGTTCGTCGTGAGCGTATGGGTCACATTGAGCTGGCTTCTCCAACTGCACACATCTGGTTCCTGAAATCATTGCCATCTCGCATCGGTTTGTTGCTGGATATGCCACTGCGTGATATTGAGCGTGTACTGTACTTCGAATCCTATGTGGTTGTCGAAGGCGGTATGACCAGCTTGGAACGCAGTCAGATTCTGACGGAAGAGCAATACTTGGATGCACTGGAAGAGTTTGGTGATGAATTCGATGCGAAGATGGGCGCGGAAGCTATCCAGTCTTTGCTGAAAAATCTCGATCTGGAAAATGAGTGTGAAACGCTGCGTGAAGAGTTAAACGAAACTAACTCTGAAACGAAACGTAAAAAGCTGACCAAACGTATTAAACTGTTGGAAGCCTTTATTCAGTCTGGTAACAAACCAGAATGGATGGTTCTGACGGTTCTGCCAGTTCTGCCACCGGACTTACGTCCATTGGTTCCACTGGATGGCGGCCGTTTTGCCACTTCGGATCTGAACGATCTCTATCGTCGTGTTATTAACCGTAACAACCGTTTGAAGCGCCTGTTAGATCTGGCTGCGCCGGATATCATCGTTCGTAACGAAAAACGTATGTTGCAGGAAGCGGTCGATGCTTTGCTGGATAACGGTCGTCGCGGTCGTGCAATTACCGGTTCTAACAAACGTCCACTGAAATCCCTGGCTGATATGATCAAGGGTAAACAAGGTCGTTTCCGTCAGAACTTGTTGGGTAAACGTGTTGACTATTCTGGTCGTTCTGTAATCACTGTAGGTCCTTACCTGCGTTTGCATCAGTGTGGTCTGCCTAAAAAGATGGCACTGGAGCTGTTTAAGCCATTCATCTACGGCAAGCTAGAACTGCGTGGTTTAGCGACGACGATTAAAGCCGCTAAAAAGATGGTTGAGCGTGAAGAGGCGGTGGTATGGGATATCCTGGATGAAGTCATTCGTGAACATCCGGTTCTGCTGAACCGTGCGCCGACACTTCACCGTTTGGGTATTCAGGCATTCGAACCGGTTCTGATTGAAGGTAAAGCGATTCAGTTGCACCCACTGGTGTGTGCGGCATATAACGCCGACTTCGACGGTGACCAAATGGCTGTTCACGTACCGTTGACACTGGAAGCCCAGTTAGAAGCGCGTGCATTGATGATGTCTACCAACAACATCCTGTCTCCAGCGAGTGGTGAGCCAATCATCGTTCCATCTCAGGACGTTGTTCTGGGTCTGTATTACATGACCCGCGACTGTGTTAACGCGAAAGGCGAAGGCATGGTATTGACCGGGCCTAAAGAAGCAGAACGCGTATATCGCGCAGGACTGGCTTCTCTGCATGCCCGCGTTAAAGTGCGTATCACTGAAGAAGTGAAAGATGGCGAAGGCAATATCACAACTAACACCGGTTTGGTTGATACGACTATTGGTCGTGCCATTCTGTGGATGATTGTACCAAGAGGTCTGCCTTACTCGTTGGTTAACCAACCACTGGGTAAAAAAGCCATCTCTAGGATGCTGAACACCTGTTACCGTGTGATGGGCTTGAAGCCAACGGTTATTTTCGCTGACCAGATCATGTATACCGGCTTTGCCTACGCTGCACGTTCAGGTGCATCTGTTGGTATCGATGACATGGTTATCCCAGAGAAAAAGGCCGGGATCATTGCCGAAGCAGAAGCAGAAGTTGCTGAAATTCAGGAACAGTTCCAATCTGGTCTGGTTACAGCCGGTGAACGTTATAACAAGGTTATCGATATCTGGGCTGCGGCAAACGAGCGTGTTGCTAAGGCAATGATGGAAAACTTGTCGACTGAAACAGTCACTAATCGTGATGGTGAAGAAGAGCAACAAGTTTCCTTCAACAGCATCTTTATGATGGCTGACTCCGGTGCGCGTGGTTCTGCCGCTCAGATCCGTCAGTTGGCGGGTATGCGTGGCTTGATGGCTAAGCCAGACGGCTCCATCATCGAAACCCCAATTACGGCGAACTTCCGTGAAGGTTTGAACGTACTCCAGTACTTCATCTCAACTCACGGTGCTCGTAAAGGTTTGGCGGATACCGCACTGAAAACAGCGAACTCCGGTTACCTGACTCGTCGTCTGGTTGACGTGGCGCAAGACTTGGTTGTGACAGAAGATGACTGTGGTACGCACGACGGTATTCTGATGACGCCGGTTATTGAAGGTGGTGATGTTAAAGAGCCACTGCGTGAGCGTGTATTGGGTCGTGTGACGGCGGAAGATGTTCTGAAACCAGGTACTGCTGATATTCTGGTGCCGCGTAATACATTGCTGAACGAGAAATGGTGTGATCTGTTAGAAGAGAGCTCCGTTGACAGCATTAAAGTACGTTCTGTTGTAAGTTGCGAAACTGACTTCGGTGTTTGTGCAAACTGCTATGGTCGTGACCTTGCTCGCGGACACATCATCAATAAAGGTGAGGCGGTTGGTGTTATTGCGGCTCAGTCCATCGGTGAGCCGGGTACACAGTTGACGATGCGTACGTTCCACATCGGTGGTGCGGCATCTCGTGCAGCAGCAGAATCCAGTATTCAGGTACGTAACAAAGGTAGCTTGAAGCTATTTAACGCTAAGTCCGTGACGAACTCCGCAGGCAAGCTGGTGATTACTTCTCGTAACACTGAATTGTGTCTGATCGACGAATTTGGCCGTACTAAAGAAAGCTATAAAGTGCCTTACGGTGCAGTACTGGGTAAAGGTGATGGCGAAACCGTTAACGGCGGTGAAACCGTTGCTAACTGGGATCCGCACACCATGCCAGTGGTCAGTGAAGTATCTGGTATCATCCGTTTCGCTGACATGATAGATGGCCAGACCATTACCCGCCAGACTGACGAATTGACAGGTCTATCTTCATTGGTTGTTCTCGATAGTGCAGAACGTACCGGTAGTGGTAAAGATCTGTGTCCGGCACTGAAAATCGTTGATGCCAAAGGTGACGATGTATTGATTCCAGGTACTGATATGCCTGCTCAATATTTCCTGCCGGGTAAAGCGATTGTTCAGTTAGACGATGGCGTAAGCATCTCTGCGGGTGATACTTTAGCGCGTATTCCTCAGGAGTCCGGCGGTACGAAAGATATTACCGGTGGTTTGCCACGTGTTGCTGACTTGTTCGAAGCACGTCGTCCGAAAGAGCCTGCTATCCTGGCTGAAGTCAGCGGTATTGTCTCCTTTGGTAAAGAGACCAAGGGCAAACGCCGTTTGGTTATCTCCCCATTAGATGGTGGCGATGCTTACGAAGAGATGATCCCTAAATGGCGTCAGCTCAACGTGTTCGAGGGTGAAGTGGTTGAACGTGGTGACGTGATCTCTGATGGTCCAGAGTCTCCACACGACATCTTGCGCCTGCGTGGTGTTCATGCGGTTACCCGTTACATCACCAACGAAGTTCAGGAAGTTTACCGCCTGCAAGGGGTTAAGATTAACGATAAACACATTGAGGTTATCGTTCGTCAGATGCTGCGTAAAGCGACCATTGAAAGTGCAGGTAGCTCCGAGTTCTTGGAAGGCGAACAGGTTGAATATGCCCGCGTTAAAGTGGCAAACCGTAAGCTGGAACAAGAAGGTAAAGTGGCTGCAACTTATGGCCGTGACCTGTTGGGTATCACCAAAGCGTCTCTGGCGACTGAATCCTTCATCTCTGCGGCATCGTTCCAGGAAACGACCCGCGTACTGACTGAGGCTGCGGTTGCGGGTAAACGTGATGAACTGCGTGGCTTGAAAGAAAACGTCATCGTTGGTCGTCTGATCCCTGCTGGTACCGGTTATGCTTACCATCAGGATCGCATACGTCGTCGCCAGTTGAATGAGCCTGCCGAGGCACCACAAGTGAGTGTCGATGAGGCTACTGCGAACTTGGCAGAACTGTTGAATGCCGGTTTTGGTGGTGATAAGAAGTAA
