# Supplementary material for: Genetic architecture of resistance to plant secondary metabolites in Photorhabdus entomopathogenic bacteria
Source: BMC Genomics. 2025 Oct 30;26:975. doi: 10.1186/s12864-025-12067-x (PMC12577137; doi:10.1186/s12864-025-12067-x)
Supplement: Supplementary file 5 — Supplementary material 5. [file 12864_2025_12067_MOESM5_ESM.xlsx]

## Sheet: Figure 1
	LB-selected									MBOA-selected
Strain	1	2	3	4	5	6	Mean	SE_Mean		1	2	3	4	5	6	Mean	SE_Mean		% change
EN01	166.44	155.542	162.2	171.5	149.81	176.826	163.72	4.09224		211.292	208.333	244.4	232.15	214.182	221.348	221.951	5.67968		35.5677
DE2	180.32	182.4	184.52	179.731			181.743	1.08848		337.529	267.286	358.687	298.667			315.542	20.3274		73.6204
DE6	160.462	168.72	183.84				171.007	6.84499		226.692	237.6	229.773	232.05			231.529	2.30229		35.3913
A	218.833	284.55	231.227	250.12			246.183	14.3155		219.909	250	220.909	211.48			225.575	8.41191		-8.37106
DIA	154.348	187	163.48	168.462			168.322	6.87756		207	268.35	236.545	232.16			236.014	12.5915		40.2154
PT1	161.042	174.72	170.5	184.783	241.526	241.647	195.703	14.84		187.042	199.13	207.227	226.1	235.882	255.111	218.415	10.3152		11.6056
IT6	189.071	149.167	146.542	152.167	206.68	209.115	175.457	12.0593		196.435	216.292	252.5	214.333	290.667	207.32	229.591	14.4454		30.8532
IR2	171.875	195.286	184.045	206.955	206.4	214.5	196.51	6.56833		381.211	298.111	348.125	358.353	367.9	391.389	357.515	13.4592		81.932
HU2	157.36	187.792	188.792	205.304			184.812	9.99277		294.458	288.955	324.455	345.545			313.353	13.2662		69.5525
0943	241.25	263.238	242.435	246.429	246.947	300.6	256.816	9.33218		274.444	251.65	267.316	262.5	268.579		264.898	3.81962		3.14675
MG6286	166	169.083	174.792	167.217	156	150.238	163.888	3.6967		238.25	298.059	289.412	275.895	251.529	257.765	268.485	9.45871		63.8218
TT01	181.37	179.542	164	185.458			177.593	4.69662		345.467	310.389	385.5				347.119	21.6984		95.4578
B	201.571	230.409	207.545	241.263			220.197	9.37658		256.632	306.333	366.462	311.375			310.2	22.456		40.8738
S5P8	199.25	150.238	156.316	163.455	155.437	139.941	160.773	8.32857		199.211	229.85	293	299.706	224.316	330.875	262.826	21.2278		63.4767
S7	164.111	184.458	185.8	194.174			182.136	6.38113		204.591	239.143	269.263	227.545			235.136	13.4516		29.099
S8	217.826	201.364	188	204.632	197.591	186.952	199.394	4.68658		211.435	222.955	254.882	233.278	236.222		231.754	7.23709		16.2293
S9	241.529	263.375	217.053	361.235	377.467	314.938	295.933	26.7801		302.765	351.875	332.688	408.357	328.471		344.831	17.7058		16.5234
S10	194.091	248.722	241.2	234			229.503	12.1807		294	361.643	304.412	341.062			325.279	15.7725		41.7319
S12	172	186.75	173.76	195.304			181.954	5.53366		214.737	221.762	273.571	264.333			243.601	14.8272		33.8808
S14	154.087	185.045	164.727	173.25	207.556	230.455	185.853	11.655		260	216.64	204.04	222.773	279.053	218.923	233.571	11.9121		25.6751
S15	184.192	187.458	192.615	197.917			190.546	3.00711		329.529	416.077	347.533	450.417			385.889	28.4644		102.518
KC	198.96	213.12	198.885	201.625			203.147	3.38472		200.174	223.261	234.435	241.273	282.05	230.92	235.352	10.9847		15.8528
BIO	165.727	198.826	165.048	207.083			184.171	10.9758		223.091	271.55	225.727	237.583			239.488	11.1423		30.0356
MEX20	240	218.174	171.938	191.524	265.522		217.431	16.6785		308.938	329.786	273.684	309.5	559.111	486.909	377.988	47.3746		73.8424
CN4	197.5	208.818	203.318				203.212	3.26771		287.25	356.923	391.333	441.5			369.252	32.3827		81.7075
LJ	190.957	181	210.727	186.696			192.345	6.45794		264.316	295.529	275.842	351.941			296.907	19.4435		54.3619
IL9	178.84	182.708	164.958	177.25	231.476	223.6	193.139	11.1915		236.421	258.9	261.65	240.208	380.933	228.583	267.783	23.2379		38.6478

## Sheet: Figure 2
Strain ID	Gene	Mutation type	Gene product name	Putative function
M-EN01	nhaB	SNP (c.1061C>T; p.Pro354Leu)	Na(+)/H(+) antiporter	Extrudes sodium in exchange for external protons
	ompR	SNP (c.614T>G; p.Val205Gly)	Transcriptional regulatory protein	Osmoregulation and regulation of porins
	mppO	SNP (c.842G>T; p.Arg281Leu)	Enduracididine beta-hydroxylase	Oxidoreductase
M-IT6	envZ	SNP (c.1016G>A; p.Arg339Gln)	Osmolarity sensor protein	Osmoregulation and regulation of porins
M-IR2	fabR	SNP (c.116G>A; p.Arg39His)	HTH-type transcriptional regulator	Negative regulator of un-saturated fatty acid biosynthesis
M-IL9	rpoB	SNP (c.1655C>T; p.Pro552Leu)	DNA-directed RNA polymerase subunit beta	Transcription of DNA to RNA
M-TT01	waaA	SNP (c.668C>T; p.Thr223Ile)	3-deoxy-D-manno-octulosonic acid transferase	Lipopolysaccharide biosynthesis
	wzy	Stop gain (c.965G>A; p.Trp322*)	O-antigen polymerase	Polymerization of O-antigens
M-B	acrB	SNP (c.1390G>C; p.Gly464Arg)	Multidrug efflux pump subunit	Part of drug efflux protein complex
M-S5P8	acrB	SNP (c.1421T>C; p.Ile474Thr)	Multidrug efflux pump subunit
M-S7	ompR	SNP (c.659G>A; p.Arg220His)	Transcriptional regulatory protein	Osmoregulation and regulation of porins
M-S10	acrZ	SNP (c.7G>C; p.Glu3Gln)	Multidrug efflux pump accessory protein	Part of drug efflux protein complex
M-S12	acrB	SNP (c.1208G>A; p.Gly403Asp)	Multidrug efflux pump subunit	Part of drug efflux protein complex
M-S15	acrB	SNP (c.2999G>A; p.Gly1000Asp)	Multidrug efflux pump subunit
	ychP	SNP (c.379A>G; p.Thr127Ala)	Inverse autotransporter beta domain-containing protein	Autotransporter
	panF	Frameshift (c.1167dupC; p.Glu390fs)	Sodium/pantothenate symporter	Pantothenate transmembrane transport
	envZ	Stop gain (c.373G>T; p.Glu125*)	Osmolarity sensor protein	Osmoregulation and regulation of porins
	rpoD	SNP (c.421G>A; p.Glu141Lys)	RNA polymerase sigma factor	Promotes the attachment of RNA polymerase
	xreA	SNP (c.52C>T; p.Arg18Cys)	XRE family transcriptional regulator	DNA-binding transcription factor
M-MEX20	acrB	SNP (c.2924G>A; p.Arg975His)	Multidrug efflux pump subunit	Part of drug efflux protein complex
M-DIA	rpoA	SNP (c.821C>A; p.Ala274Asp)	DNA-directed RNA polymerase subunit alpha	Transcription of DNA to RNA
	rpoC	SNP (c.3223C>T; p.Arg1075Cys)	DNA-directed RNA polymerase subunit beta

## Sheet: Figure 3
Strain ID	BOA	Nicotine	Caffeine	CABOA	Digitoxin	Fenitrothion	Ampicillin	Kanamycin
EN01	44.5686	19.3776	10.1438	58.7501	-12.2743	-1.29238	-26.5409	18.8891
DE2	-0.832398	34.133	34.9702	22.0143	10.7547	-5.12599	-3.45578	-29.4195
DE6	4.65216	35.6207	122.291	-31.6229	3.06237	7.725	18.9121	17.1023
DIA	63.0296	98.7036	-2.25888	92.8225	-10.2729	16.3747	-46.7563	-2.83713
IT6	3.78217	26.4306	4.81141	56.6732	6.6008	-14.6746	-19.2193	-5.3631
IR2	6.02841	27.7192	-12.6172	-42.1413	-15.18	-33.7215	-43.9011	-53.8285
HU2	34.5693	1.41593	12.4973	-7.55089	-10.4765	-32.4341	-7.18989	-22.3083
MG6286	74.6767	55.9658	13.6827	-16.7965	-1.74206	11.4783	-45.3373	-58.2551
TT01	10.0757	66.9688	1.76315	15.7441	4.33454	3.0333	-48.4841	-44.5333
B	20.1782	3.99563	-2.30872	87.575	-1.90267	-11.2691	0.743655	-5.00436
S5P8	58.6792	203.389	42.3483	17.2135	8.00885	-2.11005	-28.3278	-7.47453
S10	33.0416	49.6984	-6.51526	93.975	-14.7147	-20.7344	10.4382	44.0195
S12	-2.48545	11.5836	30.8907	44.4693	3.63631	-8.91672	1.49576	-15.4476
S14	1.97849	-17.5395	-15.4198	18.7502	-6.05826	12.5827	-24.9553	-11.4011
S15	71.3458	95.3977	25.135	-22.4983	-2.82917	44.9891	23.2873	19.6777
BIO	13.2342	4.02168	18.9659	-24.5463	13.5841	16.2437	-45.2289	-46.3364
MEX20	28.0498	52.9387	-0.470081	137.389	-4.9859	3.96789	19.2495	-3.50814
CN4	-12.7222	8.91363	0.145552	28.7959	-7.36845	17.4602	-8.09969	-11.7264
LJ	14.3264	0.261558	1.42303	13.0865	0.120108	-9.08557	14.9721	0.0153942
IL9	37.8355	46.6224	61.2833	-47.137	-24.7497	-6.52458	-33.9115	59.2046

## Sheet: Fig S1
Repetition	Strain	Selection	Time	OD600
1	B	LB-selected	0	0.126
1	B	LB-selected	1	0.0938
1	B	LB-selected	4	0.1255
1	B	LB-selected	6	0.1564
1	B	LB-selected	8	0.2106
1	B	LB-selected	10	0.2546
1	B	LB-selected	12	0.3049
1	B	LB-selected	14	0.3525
1	B	LB-selected	16	0.3898
1	B	LB-selected	18	0.4255
1	B	LB-selected	20	0.4529
1	B	LB-selected	21	0.4642
1	B	LB-selected	23	0.4852
1	B	LB-selected	24	0.4975
1	B	MBOA-selected	0	0.1161
1	B	MBOA-selected	1	0.095
1	B	MBOA-selected	4	0.1191
1	B	MBOA-selected	6	0.1502
1	B	MBOA-selected	8	0.2012
1	B	MBOA-selected	10	0.249
1	B	MBOA-selected	12	0.2983
1	B	MBOA-selected	14	0.3412
1	B	MBOA-selected	16	0.3761
1	B	MBOA-selected	18	0.4155
1	B	MBOA-selected	20	0.4502
1	B	MBOA-selected	21	0.4661
1	B	MBOA-selected	23	0.5202
1	B	MBOA-selected	24	0.5457
1	BIO	LB-selected	0	0.1229
1	BIO	LB-selected	1	0.1054
1	BIO	LB-selected	4	0.1273
1	BIO	LB-selected	6	0.148
1	BIO	LB-selected	8	0.1705
1	BIO	LB-selected	10	0.1919
1	BIO	LB-selected	12	0.2229
1	BIO	LB-selected	14	0.265
1	BIO	LB-selected	16	0.3083
1	BIO	LB-selected	18	0.3555
1	BIO	LB-selected	20	0.4041
1	BIO	LB-selected	21	0.4201
1	BIO	LB-selected	23	0.4534
1	BIO	LB-selected	24	0.4623
1	BIO	MBOA-selected	0	0.1113
1	BIO	MBOA-selected	1	0.0941
1	BIO	MBOA-selected	4	0.1354
1	BIO	MBOA-selected	6	0.1769
1	BIO	MBOA-selected	8	0.2226
1	BIO	MBOA-selected	10	0.2846
1	BIO	MBOA-selected	12	0.3423
1	BIO	MBOA-selected	14	0.4024
1	BIO	MBOA-selected	16	0.4475
1	BIO	MBOA-selected	18	0.469
1	BIO	MBOA-selected	20	0.4893
1	BIO	MBOA-selected	21	0.5008
1	BIO	MBOA-selected	23	0.5215
1	BIO	MBOA-selected	24	0.5339
1	CN4	LB-selected	0	0.1238
1	CN4	LB-selected	1	0.0969
1	CN4	LB-selected	4	0.1347
1	CN4	LB-selected	6	0.1756
1	CN4	LB-selected	8	0.2218
1	CN4	LB-selected	10	0.2859
1	CN4	LB-selected	12	0.3406
1	CN4	LB-selected	14	0.3897
1	CN4	LB-selected	16	0.4331
1	CN4	LB-selected	18	0.4732
1	CN4	LB-selected	20	0.5102
1	CN4	LB-selected	21	0.5276
1	CN4	LB-selected	23	0.5648
1	CN4	LB-selected	24	0.5818
1	CN4	MBOA-selected	0	0.1209
1	CN4	MBOA-selected	1	0.1022
1	CN4	MBOA-selected	4	0.1412
1	CN4	MBOA-selected	6	0.1864
1	CN4	MBOA-selected	8	0.2523
1	CN4	MBOA-selected	10	0.3206
1	CN4	MBOA-selected	12	0.3758
1	CN4	MBOA-selected	14	0.4193
1	CN4	MBOA-selected	16	0.4592
1	CN4	MBOA-selected	18	0.4945
1	CN4	MBOA-selected	20	0.5269
1	CN4	MBOA-selected	21	0.5405
1	CN4	MBOA-selected	23	0.5502
1	CN4	MBOA-selected	24	0.5558
1	DE2	LB-selected	0	0.1239
1	DE2	LB-selected	1	0.1047
1	DE2	LB-selected	4	0.1402
1	DE2	LB-selected	6	0.1805
1	DE2	LB-selected	8	0.2115
1	DE2	LB-selected	10	0.2545
1	DE2	LB-selected	12	0.2985
1	DE2	LB-selected	14	0.3558
1	DE2	LB-selected	16	0.3965
1	DE2	LB-selected	18	0.426
1	DE2	LB-selected	20	0.4496
1	DE2	LB-selected	21	0.4643
1	DE2	LB-selected	23	0.4911
1	DE2	LB-selected	24	0.5053
1	DE2	MBOA-selected	0	0.1275
1	DE2	MBOA-selected	1	0.1004
1	DE2	MBOA-selected	4	0.1256
1	DE2	MBOA-selected	6	0.155
1	DE2	MBOA-selected	8	0.184
1	DE2	MBOA-selected	10	0.2169
1	DE2	MBOA-selected	12	0.2606
1	DE2	MBOA-selected	14	0.309
1	DE2	MBOA-selected	16	0.3563
1	DE2	MBOA-selected	18	0.4014
1	DE2	MBOA-selected	20	0.4306
1	DE2	MBOA-selected	21	0.4415
1	DE2	MBOA-selected	23	0.4668
1	DE2	MBOA-selected	24	0.4792
1	DE6	LB-selected	0	0.1289
1	DE6	LB-selected	1	0.0989
1	DE6	LB-selected	4	0.1232
1	DE6	LB-selected	6	0.1575
1	DE6	LB-selected	8	0.1923
1	DE6	LB-selected	10	0.2367
1	DE6	LB-selected	12	0.2982
1	DE6	LB-selected	14	0.3422
1	DE6	LB-selected	16	0.3954
1	DE6	LB-selected	18	0.4307
1	DE6	LB-selected	20	0.4645
1	DE6	LB-selected	21	0.4877
1	DE6	LB-selected	23	0.5272
1	DE6	LB-selected	24	0.5474
1	DE6	MBOA-selected	0	0.104
1	DE6	MBOA-selected	1	0.0943
1	DE6	MBOA-selected	4	0.1208
1	DE6	MBOA-selected	6	0.1535
1	DE6	MBOA-selected	8	0.196
1	DE6	MBOA-selected	10	0.2552
1	DE6	MBOA-selected	12	0.3118
1	DE6	MBOA-selected	14	0.3566
1	DE6	MBOA-selected	16	0.3889
1	DE6	MBOA-selected	18	0.4192
1	DE6	MBOA-selected	20	0.44
1	DE6	MBOA-selected	21	0.4474
1	DE6	MBOA-selected	23	0.4612
1	DE6	MBOA-selected	24	0.4686
1	DIA	LB-selected	0	0.1106
1	DIA	LB-selected	1	0.0963
1	DIA	LB-selected	4	0.1197
1	DIA	LB-selected	6	0.1517
1	DIA	LB-selected	8	0.1908
1	DIA	LB-selected	10	0.2493
1	DIA	LB-selected	12	0.3117
1	DIA	LB-selected	14	0.3726
1	DIA	LB-selected	16	0.4016
1	DIA	LB-selected	18	0.4216
1	DIA	LB-selected	20	0.4388
1	DIA	LB-selected	21	0.448
1	DIA	LB-selected	23	0.4651
1	DIA	LB-selected	24	0.4794
1	DIA	MBOA-selected	0	0.1248
1	DIA	MBOA-selected	1	0.0934
1	DIA	MBOA-selected	4	0.1133
1	DIA	MBOA-selected	6	0.1386
1	DIA	MBOA-selected	8	0.1774
1	DIA	MBOA-selected	10	0.2251
1	DIA	MBOA-selected	12	0.2678
1	DIA	MBOA-selected	14	0.3146
1	DIA	MBOA-selected	16	0.3515
1	DIA	MBOA-selected	18	0.3814
1	DIA	MBOA-selected	20	0.3909
1	DIA	MBOA-selected	21	0.3947
1	DIA	MBOA-selected	23	0.4096
1	DIA	MBOA-selected	24	0.4207
1	EN01	LB-selected	0	0.1049
1	EN01	LB-selected	1	0.0934
1	EN01	LB-selected	4	0.119
1	EN01	LB-selected	6	0.1486
1	EN01	LB-selected	8	0.1852
1	EN01	LB-selected	10	0.2554
1	EN01	LB-selected	12	0.3158
1	EN01	LB-selected	14	0.3618
1	EN01	LB-selected	16	0.3916
1	EN01	LB-selected	18	0.4146
1	EN01	LB-selected	20	0.4299
1	EN01	LB-selected	21	0.4376
1	EN01	LB-selected	23	0.4558
1	EN01	LB-selected	24	0.4656
1	EN01	MBOA-selected	0	0.1148
1	EN01	MBOA-selected	1	0.093
1	EN01	MBOA-selected	4	0.1058
1	EN01	MBOA-selected	6	0.1385
1	EN01	MBOA-selected	8	0.1784
1	EN01	MBOA-selected	10	0.2385
1	EN01	MBOA-selected	12	0.2962
1	EN01	MBOA-selected	14	0.3434
1	EN01	MBOA-selected	16	0.372
1	EN01	MBOA-selected	18	0.4035
1	EN01	MBOA-selected	20	0.4377
1	EN01	MBOA-selected	21	0.4573
1	EN01	MBOA-selected	23	0.4944
1	EN01	MBOA-selected	24	0.5145
1	HU2	LB-selected	0	0.1106
1	HU2	LB-selected	1	0.0895
1	HU2	LB-selected	4	0.1166
1	HU2	LB-selected	6	0.1566
1	HU2	LB-selected	8	0.2064
1	HU2	LB-selected	10	0.2673
1	HU2	LB-selected	12	0.3192
1	HU2	LB-selected	14	0.3625
1	HU2	LB-selected	16	0.4019
1	HU2	LB-selected	18	0.4377
1	HU2	LB-selected	20	0.4755
1	HU2	LB-selected	21	0.4965
1	HU2	LB-selected	23	0.5347
1	HU2	LB-selected	24	0.5577
1	HU2	MBOA-selected	0	0.1086
1	HU2	MBOA-selected	1	0.0912
1	HU2	MBOA-selected	4	0.1183
1	HU2	MBOA-selected	6	0.1573
1	HU2	MBOA-selected	8	0.1891
1	HU2	MBOA-selected	10	0.2173
1	HU2	MBOA-selected	12	0.2466
1	HU2	MBOA-selected	14	0.2843
1	HU2	MBOA-selected	16	0.3189
1	HU2	MBOA-selected	18	0.3464
1	HU2	MBOA-selected	20	0.372
1	HU2	MBOA-selected	21	0.3852
1	HU2	MBOA-selected	23	0.4102
1	HU2	MBOA-selected	24	0.4246
1	IL9	LB-selected	0	0.1266
1	IL9	LB-selected	1	0.094
1	IL9	LB-selected	4	0.1171
1	IL9	LB-selected	6	0.1496
1	IL9	LB-selected	8	0.2059
1	IL9	LB-selected	10	0.2906
1	IL9	LB-selected	12	0.3542
1	IL9	LB-selected	14	0.3919
1	IL9	LB-selected	16	0.4231
1	IL9	LB-selected	18	0.4527
1	IL9	LB-selected	20	0.4801
1	IL9	LB-selected	21	0.494
1	IL9	LB-selected	23	0.5187
1	IL9	LB-selected	24	0.531
1	IL9	MBOA-selected	0	0.1086
1	IL9	MBOA-selected	1	0.0968
1	IL9	MBOA-selected	4	0.1236
1	IL9	MBOA-selected	6	0.145
1	IL9	MBOA-selected	8	0.1757
1	IL9	MBOA-selected	10	0.2007
1	IL9	MBOA-selected	12	0.2339
1	IL9	MBOA-selected	14	0.2661
1	IL9	MBOA-selected	16	0.2958
1	IL9	MBOA-selected	18	0.3154
1	IL9	MBOA-selected	20	0.3236
1	IL9	MBOA-selected	21	0.3269
1	IL9	MBOA-selected	23	0.3411
1	IL9	MBOA-selected	24	0.3508
1	IR2	LB-selected	0	0.1246
1	IR2	LB-selected	1	0.1011
1	IR2	LB-selected	4	0.1462
1	IR2	LB-selected	6	0.1949
1	IR2	LB-selected	8	0.2495
1	IR2	LB-selected	10	0.3121
1	IR2	LB-selected	12	0.3656
1	IR2	LB-selected	14	0.4161
1	IR2	LB-selected	16	0.4639
1	IR2	LB-selected	18	0.5091
1	IR2	LB-selected	20	0.5565
1	IR2	LB-selected	21	0.5834
1	IR2	LB-selected	23	0.6358
1	IR2	LB-selected	24	0.6592
1	IR2	MBOA-selected	0	0.1135
1	IR2	MBOA-selected	1	0.0972
1	IR2	MBOA-selected	4	0.1346
1	IR2	MBOA-selected	6	0.1822
1	IR2	MBOA-selected	8	0.22
1	IR2	MBOA-selected	10	0.2695
1	IR2	MBOA-selected	12	0.3228
1	IR2	MBOA-selected	14	0.3834
1	IR2	MBOA-selected	16	0.4351
1	IR2	MBOA-selected	18	0.4802
1	IR2	MBOA-selected	20	0.5245
1	IR2	MBOA-selected	21	0.5466
1	IR2	MBOA-selected	23	0.5884
1	IR2	MBOA-selected	24	0.6125
1	IT6	LB-selected	0	0.1084
1	IT6	LB-selected	1	0.0932
1	IT6	LB-selected	4	0.1153
1	IT6	LB-selected	6	0.1476
1	IT6	LB-selected	8	0.2075
1	IT6	LB-selected	10	0.2936
1	IT6	LB-selected	12	0.3538
1	IT6	LB-selected	14	0.3974
1	IT6	LB-selected	16	0.4297
1	IT6	LB-selected	18	0.4555
1	IT6	LB-selected	20	0.4752
1	IT6	LB-selected	21	0.4851
1	IT6	LB-selected	23	0.5065
1	IT6	LB-selected	24	0.5175
1	IT6	MBOA-selected	0	0.1238
1	IT6	MBOA-selected	1	0.1
1	IT6	MBOA-selected	4	0.131
1	IT6	MBOA-selected	6	0.1707
1	IT6	MBOA-selected	8	0.2115
1	IT6	MBOA-selected	10	0.2802
1	IT6	MBOA-selected	12	0.3385
1	IT6	MBOA-selected	14	0.3825
1	IT6	MBOA-selected	16	0.4176
1	IT6	MBOA-selected	18	0.4444
1	IT6	MBOA-selected	20	0.4799
1	IT6	MBOA-selected	21	0.4975
1	IT6	MBOA-selected	23	0.5239
1	IT6	MBOA-selected	24	0.5373
1	LJ	LB-selected	0	0.118
1	LJ	LB-selected	1	0.0976
1	LJ	LB-selected	4	0.1202
1	LJ	LB-selected	6	0.1478
1	LJ	LB-selected	8	0.1774
1	LJ	LB-selected	10	0.2222
1	LJ	LB-selected	12	0.2644
1	LJ	LB-selected	14	0.3161
1	LJ	LB-selected	16	0.3571
1	LJ	LB-selected	18	0.3973
1	LJ	LB-selected	20	0.4356
1	LJ	LB-selected	21	0.4618
1	LJ	LB-selected	23	0.498
1	LJ	LB-selected	24	0.522
1	LJ	MBOA-selected	0	0.1182
1	LJ	MBOA-selected	1	0.0968
1	LJ	MBOA-selected	4	0.1299
1	LJ	MBOA-selected	6	0.1634
1	LJ	MBOA-selected	8	0.2028
1	LJ	MBOA-selected	10	0.253
1	LJ	MBOA-selected	12	0.3046
1	LJ	MBOA-selected	14	0.3498
1	LJ	MBOA-selected	16	0.3856
1	LJ	MBOA-selected	18	0.4258
1	LJ	MBOA-selected	20	0.47
1	LJ	MBOA-selected	21	0.4894
1	LJ	MBOA-selected	23	0.5267
1	LJ	MBOA-selected	24	0.5474
1	MEX20	LB-selected	0	0.1126
1	MEX20	LB-selected	1	0.1001
1	MEX20	LB-selected	4	0.1282
1	MEX20	LB-selected	6	0.159
1	MEX20	LB-selected	8	0.1955
1	MEX20	LB-selected	10	0.2493
1	MEX20	LB-selected	12	0.3127
1	MEX20	LB-selected	14	0.3703
1	MEX20	LB-selected	16	0.415
1	MEX20	LB-selected	18	0.4557
1	MEX20	LB-selected	20	0.4838
1	MEX20	LB-selected	21	0.5043
1	MEX20	LB-selected	23	0.5598
1	MEX20	LB-selected	24	0.5891
1	MEX20	MBOA-selected	0	0.1201
1	MEX20	MBOA-selected	1	0.1012
1	MEX20	MBOA-selected	4	0.1283
1	MEX20	MBOA-selected	6	0.1662
1	MEX20	MBOA-selected	8	0.2005
1	MEX20	MBOA-selected	10	0.2602
1	MEX20	MBOA-selected	12	0.3179
1	MEX20	MBOA-selected	14	0.3769
1	MEX20	MBOA-selected	16	0.4119
1	MEX20	MBOA-selected	18	0.436
1	MEX20	MBOA-selected	20	0.4636
1	MEX20	MBOA-selected	21	0.4797
1	MEX20	MBOA-selected	23	0.5209
1	MEX20	MBOA-selected	24	0.5419
1	MG6286	LB-selected	0	0.1206
1	MG6286	LB-selected	1	0.0965
1	MG6286	LB-selected	4	0.1309
1	MG6286	LB-selected	6	0.1694
1	MG6286	LB-selected	8	0.2064
1	MG6286	LB-selected	10	0.2477
1	MG6286	LB-selected	12	0.2888
1	MG6286	LB-selected	14	0.3421
1	MG6286	LB-selected	16	0.3947
1	MG6286	LB-selected	18	0.4256
1	MG6286	LB-selected	20	0.4456
1	MG6286	LB-selected	21	0.4496
1	MG6286	LB-selected	23	0.4577
1	MG6286	LB-selected	24	0.4646
1	MG6286	MBOA-selected	0	0.1107
1	MG6286	MBOA-selected	1	0.0915
1	MG6286	MBOA-selected	4	0.112
1	MG6286	MBOA-selected	6	0.1364
1	MG6286	MBOA-selected	8	0.1847
1	MG6286	MBOA-selected	10	0.2484
1	MG6286	MBOA-selected	12	0.3087
1	MG6286	MBOA-selected	14	0.3664
1	MG6286	MBOA-selected	16	0.4272
1	MG6286	MBOA-selected	18	0.464
1	MG6286	MBOA-selected	20	0.4778
1	MG6286	MBOA-selected	21	0.4873
1	MG6286	MBOA-selected	23	0.5049
1	MG6286	MBOA-selected	24	0.5158
1	S10	LB-selected	0	0.1051
1	S10	LB-selected	1	0.0894
1	S10	LB-selected	4	0.1104
1	S10	LB-selected	6	0.1428
1	S10	LB-selected	8	0.1964
1	S10	LB-selected	10	0.2475
1	S10	LB-selected	12	0.2915
1	S10	LB-selected	14	0.3364
1	S10	LB-selected	16	0.3764
1	S10	LB-selected	18	0.4204
1	S10	LB-selected	20	0.4578
1	S10	LB-selected	21	0.4767
1	S10	LB-selected	23	0.5089
1	S10	LB-selected	24	0.5325
1	S10	MBOA-selected	0	0.1024
1	S10	MBOA-selected	1	0.092
1	S10	MBOA-selected	4	0.1343
1	S10	MBOA-selected	6	0.1863
1	S10	MBOA-selected	8	0.2402
1	S10	MBOA-selected	10	0.2956
1	S10	MBOA-selected	12	0.3393
1	S10	MBOA-selected	14	0.3789
1	S10	MBOA-selected	16	0.4172
1	S10	MBOA-selected	18	0.4575
1	S10	MBOA-selected	20	0.4974
1	S10	MBOA-selected	21	0.5173
1	S10	MBOA-selected	23	0.5495
1	S10	MBOA-selected	24	0.5689
1	S12	LB-selected	0	0.1143
1	S12	LB-selected	1	0.1034
1	S12	LB-selected	4	0.1332
1	S12	LB-selected	6	0.1585
1	S12	LB-selected	8	0.2002
1	S12	LB-selected	10	0.2703
1	S12	LB-selected	12	0.3243
1	S12	LB-selected	14	0.3723
1	S12	LB-selected	16	0.4064
1	S12	LB-selected	18	0.4226
1	S12	LB-selected	20	0.4449
1	S12	LB-selected	21	0.456
1	S12	LB-selected	23	0.4775
1	S12	LB-selected	24	0.4884
1	S12	MBOA-selected	0	0.1256
1	S12	MBOA-selected	1	0.0994
1	S12	MBOA-selected	4	0.1285
1	S12	MBOA-selected	6	0.1575
1	S12	MBOA-selected	8	0.1877
1	S12	MBOA-selected	10	0.2137
1	S12	MBOA-selected	12	0.2473
1	S12	MBOA-selected	14	0.2855
1	S12	MBOA-selected	16	0.3273
1	S12	MBOA-selected	18	0.3606
1	S12	MBOA-selected	20	0.391
1	S12	MBOA-selected	21	0.4088
1	S12	MBOA-selected	23	0.4333
1	S12	MBOA-selected	24	0.4478
1	S14	LB-selected	0	0.1191
1	S14	LB-selected	1	0.0998
1	S14	LB-selected	4	0.1365
1	S14	LB-selected	6	0.1747
1	S14	LB-selected	8	0.2057
1	S14	LB-selected	10	0.2469
1	S14	LB-selected	12	0.298
1	S14	LB-selected	14	0.3578
1	S14	LB-selected	16	0.4084
1	S14	LB-selected	18	0.4496
1	S14	LB-selected	20	0.4931
1	S14	LB-selected	21	0.5146
1	S14	LB-selected	23	0.5563
1	S14	LB-selected	24	0.5754
1	S14	MBOA-selected	0	0.1243
1	S14	MBOA-selected	1	0.0967
1	S14	MBOA-selected	4	0.121
1	S14	MBOA-selected	6	0.1453
1	S14	MBOA-selected	8	0.1788
1	S14	MBOA-selected	10	0.2071
1	S14	MBOA-selected	12	0.2504
1	S14	MBOA-selected	14	0.3045
1	S14	MBOA-selected	16	0.3555
1	S14	MBOA-selected	18	0.3999
1	S14	MBOA-selected	20	0.4326
1	S14	MBOA-selected	21	0.4463
1	S14	MBOA-selected	23	0.4698
1	S14	MBOA-selected	24	0.481
1	S15	LB-selected	0	0.1195
1	S15	LB-selected	1	0.0999
1	S15	LB-selected	4	0.1181
1	S15	LB-selected	6	0.1474
1	S15	LB-selected	8	0.1819
1	S15	LB-selected	10	0.2118
1	S15	LB-selected	12	0.2471
1	S15	LB-selected	14	0.3032
1	S15	LB-selected	16	0.3582
1	S15	LB-selected	18	0.4058
1	S15	LB-selected	20	0.4319
1	S15	LB-selected	21	0.445
1	S15	LB-selected	23	0.4701
1	S15	LB-selected	24	0.4838
1	S15	MBOA-selected	0	0.1245
1	S15	MBOA-selected	1	0.099
1	S15	MBOA-selected	4	0.1396
1	S15	MBOA-selected	6	0.1806
1	S15	MBOA-selected	8	0.218
1	S15	MBOA-selected	10	0.2509
1	S15	MBOA-selected	12	0.2818
1	S15	MBOA-selected	14	0.3158
1	S15	MBOA-selected	16	0.3479
1	S15	MBOA-selected	18	0.3687
1	S15	MBOA-selected	20	0.3808
1	S15	MBOA-selected	21	0.3894
1	S15	MBOA-selected	23	0.4056
1	S15	MBOA-selected	24	0.4146
1	S5P8	LB-selected	0	0.1138
1	S5P8	LB-selected	1	0.0952
1	S5P8	LB-selected	4	0.1326
1	S5P8	LB-selected	6	0.1714
1	S5P8	LB-selected	8	0.2045
1	S5P8	LB-selected	10	0.2326
1	S5P8	LB-selected	12	0.2702
1	S5P8	LB-selected	14	0.3176
1	S5P8	LB-selected	16	0.3618
1	S5P8	LB-selected	18	0.3989
1	S5P8	LB-selected	20	0.4245
1	S5P8	LB-selected	21	0.4272
1	S5P8	LB-selected	23	0.4382
1	S5P8	LB-selected	24	0.4441
1	S5P8	MBOA-selected	0	0.1329
1	S5P8	MBOA-selected	1	0.1043
1	S5P8	MBOA-selected	4	0.1467
1	S5P8	MBOA-selected	6	0.1826
1	S5P8	MBOA-selected	8	0.2174
1	S5P8	MBOA-selected	10	0.2573
1	S5P8	MBOA-selected	12	0.2991
1	S5P8	MBOA-selected	14	0.3422
1	S5P8	MBOA-selected	16	0.3846
1	S5P8	MBOA-selected	18	0.4189
1	S5P8	MBOA-selected	20	0.4429
1	S5P8	MBOA-selected	21	0.4542
1	S5P8	MBOA-selected	23	0.4732
1	S5P8	MBOA-selected	24	0.4839
1	TT01	LB-selected	0	0.1172
1	TT01	LB-selected	1	0.0955
1	TT01	LB-selected	4	0.133
1	TT01	LB-selected	6	0.1725
1	TT01	LB-selected	8	0.2154
1	TT01	LB-selected	10	0.2719
1	TT01	LB-selected	12	0.3258
1	TT01	LB-selected	14	0.3792
1	TT01	LB-selected	16	0.4274
1	TT01	LB-selected	18	0.455
1	TT01	LB-selected	20	0.4859
1	TT01	LB-selected	21	0.499
1	TT01	LB-selected	23	0.5247
1	TT01	LB-selected	24	0.539
1	TT01	MBOA-selected	0	0.1185
1	TT01	MBOA-selected	1	0.0985
1	TT01	MBOA-selected	4	0.1298
1	TT01	MBOA-selected	6	0.1613
1	TT01	MBOA-selected	8	0.1963
1	TT01	MBOA-selected	10	0.2319
1	TT01	MBOA-selected	12	0.2793
1	TT01	MBOA-selected	14	0.3352
1	TT01	MBOA-selected	16	0.3852
1	TT01	MBOA-selected	18	0.4185
1	TT01	MBOA-selected	20	0.4454
1	TT01	MBOA-selected	21	0.4591
1	TT01	MBOA-selected	23	0.4834
1	TT01	MBOA-selected	24	0.4976
2	B	LB-selected	0	0.0944
2	B	LB-selected	1	0.095
2	B	LB-selected	4	0.1298
2	B	LB-selected	6	0.1626
2	B	LB-selected	8	0.2078
2	B	LB-selected	10	0.2532
2	B	LB-selected	12	0.3058
2	B	LB-selected	14	0.3503
2	B	LB-selected	16	0.391
2	B	LB-selected	18	0.4271
2	B	LB-selected	20	0.4465
2	B	LB-selected	21	0.456
2	B	LB-selected	23	0.4782
2	B	LB-selected	24	0.4875
2	B	MBOA-selected	0	0.0968
2	B	MBOA-selected	1	0.1016
2	B	MBOA-selected	4	0.1335
2	B	MBOA-selected	6	0.1621
2	B	MBOA-selected	8	0.2081
2	B	MBOA-selected	10	0.2532
2	B	MBOA-selected	12	0.3029
2	B	MBOA-selected	14	0.3442
2	B	MBOA-selected	16	0.3814
2	B	MBOA-selected	18	0.4192
2	B	MBOA-selected	20	0.4555
2	B	MBOA-selected	21	0.4728
2	B	MBOA-selected	23	0.514
2	B	MBOA-selected	24	0.543
2	BIO	LB-selected	0	0.103
2	BIO	LB-selected	1	0.1101
2	BIO	LB-selected	4	0.142
2	BIO	LB-selected	6	0.178
2	BIO	LB-selected	8	0.2025
2	BIO	LB-selected	10	0.2322
2	BIO	LB-selected	12	0.2808
2	BIO	LB-selected	14	0.3297
2	BIO	LB-selected	16	0.3896
2	BIO	LB-selected	18	0.442
2	BIO	LB-selected	20	0.4747
2	BIO	LB-selected	21	0.4879
2	BIO	LB-selected	23	0.5003
2	BIO	LB-selected	24	0.509
2	BIO	MBOA-selected	0	0.0972
2	BIO	MBOA-selected	1	0.1023
2	BIO	MBOA-selected	4	0.1412
2	BIO	MBOA-selected	6	0.1797
2	BIO	MBOA-selected	8	0.2269
2	BIO	MBOA-selected	10	0.2801
2	BIO	MBOA-selected	12	0.331
2	BIO	MBOA-selected	14	0.3731
2	BIO	MBOA-selected	16	0.4219
2	BIO	MBOA-selected	18	0.4583
2	BIO	MBOA-selected	20	0.4687
2	BIO	MBOA-selected	21	0.4806
2	BIO	MBOA-selected	23	0.5057
2	BIO	MBOA-selected	24	0.5189
2	CN4	LB-selected	0	0.0987
2	CN4	LB-selected	1	0.1011
2	CN4	LB-selected	4	0.1375
2	CN4	LB-selected	6	0.1786
2	CN4	LB-selected	8	0.2212
2	CN4	LB-selected	10	0.2943
2	CN4	LB-selected	12	0.3474
2	CN4	LB-selected	14	0.3904
2	CN4	LB-selected	16	0.4304
2	CN4	LB-selected	18	0.4607
2	CN4	LB-selected	20	0.4908
2	CN4	LB-selected	21	0.5077
2	CN4	LB-selected	23	0.5359
2	CN4	LB-selected	24	0.5502
2	CN4	MBOA-selected	0	0.0994
2	CN4	MBOA-selected	1	0.1105
2	CN4	MBOA-selected	4	0.1444
2	CN4	MBOA-selected	6	0.1929
2	CN4	MBOA-selected	8	0.2683
2	CN4	MBOA-selected	10	0.3378
2	CN4	MBOA-selected	12	0.3919
2	CN4	MBOA-selected	14	0.428
2	CN4	MBOA-selected	16	0.4664
2	CN4	MBOA-selected	18	0.4994
2	CN4	MBOA-selected	20	0.5136
2	CN4	MBOA-selected	21	0.5191
2	CN4	MBOA-selected	23	0.5285
2	CN4	MBOA-selected	24	0.5285
2	DE2	LB-selected	0	0.0977
2	DE2	LB-selected	1	0.1027
2	DE2	LB-selected	4	0.1425
2	DE2	LB-selected	6	0.1798
2	DE2	LB-selected	8	0.2098
2	DE2	LB-selected	10	0.2589
2	DE2	LB-selected	12	0.3107
2	DE2	LB-selected	14	0.3608
2	DE2	LB-selected	16	0.3914
2	DE2	LB-selected	18	0.4219
2	DE2	LB-selected	20	0.4457
2	DE2	LB-selected	21	0.4603
2	DE2	LB-selected	23	0.4826
2	DE2	LB-selected	24	0.4935
2	DE2	MBOA-selected	0	0.0971
2	DE2	MBOA-selected	1	0.1023
2	DE2	MBOA-selected	4	0.1305
2	DE2	MBOA-selected	6	0.1474
2	DE2	MBOA-selected	8	0.1799
2	DE2	MBOA-selected	10	0.2279
2	DE2	MBOA-selected	12	0.2792
2	DE2	MBOA-selected	14	0.3299
2	DE2	MBOA-selected	16	0.382
2	DE2	MBOA-selected	18	0.4093
2	DE2	MBOA-selected	20	0.4362
2	DE2	MBOA-selected	21	0.4536
2	DE2	MBOA-selected	23	0.4815
2	DE2	MBOA-selected	24	0.4919
2	DE6	LB-selected	0	0.0977
2	DE6	LB-selected	1	0.1017
2	DE6	LB-selected	4	0.1275
2	DE6	LB-selected	6	0.1606
2	DE6	LB-selected	8	0.1956
2	DE6	LB-selected	10	0.2542
2	DE6	LB-selected	12	0.3066
2	DE6	LB-selected	14	0.356
2	DE6	LB-selected	16	0.3961
2	DE6	LB-selected	18	0.4424
2	DE6	LB-selected	20	0.4856
2	DE6	LB-selected	21	0.5106
2	DE6	LB-selected	23	0.5539
2	DE6	LB-selected	24	0.5747
2	DE6	MBOA-selected	0	0.0895
2	DE6	MBOA-selected	1	0.098
2	DE6	MBOA-selected	4	0.1239
2	DE6	MBOA-selected	6	0.1524
2	DE6	MBOA-selected	8	0.1934
2	DE6	MBOA-selected	10	0.2452
2	DE6	MBOA-selected	12	0.3011
2	DE6	MBOA-selected	14	0.3404
2	DE6	MBOA-selected	16	0.375
2	DE6	MBOA-selected	18	0.4006
2	DE6	MBOA-selected	20	0.4149
2	DE6	MBOA-selected	21	0.4236
2	DE6	MBOA-selected	23	0.4388
2	DE6	MBOA-selected	24	0.4453
2	DIA	LB-selected	0	0.0922
2	DIA	LB-selected	1	0.0969
2	DIA	LB-selected	4	0.1234
2	DIA	LB-selected	6	0.1531
2	DIA	LB-selected	8	0.2016
2	DIA	LB-selected	10	0.2797
2	DIA	LB-selected	12	0.3564
2	DIA	LB-selected	14	0.4035
2	DIA	LB-selected	16	0.4375
2	DIA	LB-selected	18	0.4552
2	DIA	LB-selected	20	0.4665
2	DIA	LB-selected	21	0.476
2	DIA	LB-selected	23	0.4945
2	DIA	LB-selected	24	0.5044
2	DIA	MBOA-selected	0	0.0981
2	DIA	MBOA-selected	1	0.1022
2	DIA	MBOA-selected	4	0.143
2	DIA	MBOA-selected	6	0.1716
2	DIA	MBOA-selected	8	0.2214
2	DIA	MBOA-selected	10	0.273
2	DIA	MBOA-selected	12	0.3267
2	DIA	MBOA-selected	14	0.3641
2	DIA	MBOA-selected	16	0.395
2	DIA	MBOA-selected	18	0.4098
2	DIA	MBOA-selected	20	0.4115
2	DIA	MBOA-selected	21	0.416
2	DIA	MBOA-selected	23	0.4339
2	DIA	MBOA-selected	24	0.4432
2	EN01	LB-selected	0	0.1033
2	EN01	LB-selected	1	0.1068
2	EN01	LB-selected	4	0.1254
2	EN01	LB-selected	6	0.1482
2	EN01	LB-selected	8	0.1856
2	EN01	LB-selected	10	0.2483
2	EN01	LB-selected	12	0.3114
2	EN01	LB-selected	14	0.3519
2	EN01	LB-selected	16	0.3805
2	EN01	LB-selected	18	0.4051
2	EN01	LB-selected	20	0.418
2	EN01	LB-selected	21	0.4255
2	EN01	LB-selected	23	0.4404
2	EN01	LB-selected	24	0.4459
2	EN01	MBOA-selected	0	0.0954
2	EN01	MBOA-selected	1	0.0995
2	EN01	MBOA-selected	4	0.1309
2	EN01	MBOA-selected	6	0.1624
2	EN01	MBOA-selected	8	0.2058
2	EN01	MBOA-selected	10	0.2746
2	EN01	MBOA-selected	12	0.321
2	EN01	MBOA-selected	14	0.3542
2	EN01	MBOA-selected	16	0.3902
2	EN01	MBOA-selected	18	0.4292
2	EN01	MBOA-selected	20	0.458
2	EN01	MBOA-selected	21	0.4772
2	EN01	MBOA-selected	23	0.5139
2	EN01	MBOA-selected	24	0.5279
2	HU2	LB-selected	0	0.0955
2	HU2	LB-selected	1	0.1006
2	HU2	LB-selected	4	0.1358
2	HU2	LB-selected	6	0.1744
2	HU2	LB-selected	8	0.2356
2	HU2	LB-selected	10	0.2881
2	HU2	LB-selected	12	0.341
2	HU2	LB-selected	14	0.3875
2	HU2	LB-selected	16	0.4242
2	HU2	LB-selected	18	0.4513
2	HU2	LB-selected	20	0.4793
2	HU2	LB-selected	21	0.4997
2	HU2	LB-selected	23	0.5368
2	HU2	LB-selected	24	0.5555
2	HU2	MBOA-selected	0	0.0957
2	HU2	MBOA-selected	1	0.1028
2	HU2	MBOA-selected	4	0.1377
2	HU2	MBOA-selected	6	0.1744
2	HU2	MBOA-selected	8	0.2051
2	HU2	MBOA-selected	10	0.2329
2	HU2	MBOA-selected	12	0.265
2	HU2	MBOA-selected	14	0.302
2	HU2	MBOA-selected	16	0.3307
2	HU2	MBOA-selected	18	0.35
2	HU2	MBOA-selected	20	0.3654
2	HU2	MBOA-selected	21	0.3781
2	HU2	MBOA-selected	23	0.4008
2	HU2	MBOA-selected	24	0.4103
2	IL9	LB-selected	0	0.1007
2	IL9	LB-selected	1	0.1011
2	IL9	LB-selected	4	0.1211
2	IL9	LB-selected	6	0.1463
2	IL9	LB-selected	8	0.2091
2	IL9	LB-selected	10	0.2917
2	IL9	LB-selected	12	0.3507
2	IL9	LB-selected	14	0.3912
2	IL9	LB-selected	16	0.423
2	IL9	LB-selected	18	0.4522
2	IL9	LB-selected	20	0.4763
2	IL9	LB-selected	21	0.4912
2	IL9	LB-selected	23	0.5227
2	IL9	LB-selected	24	0.5353
2	IL9	MBOA-selected	0	0.1012
2	IL9	MBOA-selected	1	0.1085
2	IL9	MBOA-selected	4	0.1299
2	IL9	MBOA-selected	6	0.1471
2	IL9	MBOA-selected	8	0.1703
2	IL9	MBOA-selected	10	0.1887
2	IL9	MBOA-selected	12	0.2133
2	IL9	MBOA-selected	14	0.234
2	IL9	MBOA-selected	16	0.2651
2	IL9	MBOA-selected	18	0.296
2	IL9	MBOA-selected	20	0.309
2	IL9	MBOA-selected	21	0.3124
2	IL9	MBOA-selected	23	0.3198
2	IL9	MBOA-selected	24	0.3239
2	IR2	LB-selected	0	0.0998
2	IR2	LB-selected	1	0.1066
2	IR2	LB-selected	4	0.1481
2	IR2	LB-selected	6	0.192
2	IR2	LB-selected	8	0.2618
2	IR2	LB-selected	10	0.3281
2	IR2	LB-selected	12	0.3832
2	IR2	LB-selected	14	0.4285
2	IR2	LB-selected	16	0.473
2	IR2	LB-selected	18	0.5145
2	IR2	LB-selected	20	0.5497
2	IR2	LB-selected	21	0.5687
2	IR2	LB-selected	23	0.6074
2	IR2	LB-selected	24	0.6256
2	IR2	MBOA-selected	0	0.0942
2	IR2	MBOA-selected	1	0.0979
2	IR2	MBOA-selected	4	0.1328
2	IR2	MBOA-selected	6	0.1784
2	IR2	MBOA-selected	8	0.2107
2	IR2	MBOA-selected	10	0.2575
2	IR2	MBOA-selected	12	0.3103
2	IR2	MBOA-selected	14	0.3625
2	IR2	MBOA-selected	16	0.4088
2	IR2	MBOA-selected	18	0.449
2	IR2	MBOA-selected	20	0.4809
2	IR2	MBOA-selected	21	0.4971
2	IR2	MBOA-selected	23	0.5354
2	IR2	MBOA-selected	24	0.5525
2	IT6	LB-selected	0	0.097
2	IT6	LB-selected	1	0.1037
2	IT6	LB-selected	4	0.1202
2	IT6	LB-selected	6	0.1494
2	IT6	LB-selected	8	0.2136
2	IT6	LB-selected	10	0.2906
2	IT6	LB-selected	12	0.3507
2	IT6	LB-selected	14	0.3884
2	IT6	LB-selected	16	0.4197
2	IT6	LB-selected	18	0.4464
2	IT6	LB-selected	20	0.4585
2	IT6	LB-selected	21	0.4663
2	IT6	LB-selected	23	0.4851
2	IT6	LB-selected	24	0.4924
2	IT6	MBOA-selected	0	0.101
2	IT6	MBOA-selected	1	0.1064
2	IT6	MBOA-selected	4	0.1351
2	IT6	MBOA-selected	6	0.1637
2	IT6	MBOA-selected	8	0.2182
2	IT6	MBOA-selected	10	0.2917
2	IT6	MBOA-selected	12	0.3504
2	IT6	MBOA-selected	14	0.3969
2	IT6	MBOA-selected	16	0.4315
2	IT6	MBOA-selected	18	0.4656
2	IT6	MBOA-selected	20	0.4936
2	IT6	MBOA-selected	21	0.5111
2	IT6	MBOA-selected	23	0.5361
2	IT6	MBOA-selected	24	0.5462
2	LJ	LB-selected	0	0.0976
2	LJ	LB-selected	1	0.0996
2	LJ	LB-selected	4	0.1224
2	LJ	LB-selected	6	0.1446
2	LJ	LB-selected	8	0.1884
2	LJ	LB-selected	10	0.2386
2	LJ	LB-selected	12	0.289
2	LJ	LB-selected	14	0.3289
2	LJ	LB-selected	16	0.3662
2	LJ	LB-selected	18	0.3959
2	LJ	LB-selected	20	0.4194
2	LJ	LB-selected	21	0.434
2	LJ	LB-selected	23	0.4669
2	LJ	LB-selected	24	0.4807
2	LJ	MBOA-selected	0	0.0976
2	LJ	MBOA-selected	1	0.1008
2	LJ	MBOA-selected	4	0.1278
2	LJ	MBOA-selected	6	0.1631
2	LJ	MBOA-selected	8	0.2004
2	LJ	MBOA-selected	10	0.2426
2	LJ	MBOA-selected	12	0.289
2	LJ	MBOA-selected	14	0.3363
2	LJ	MBOA-selected	16	0.382
2	LJ	MBOA-selected	18	0.4197
2	LJ	MBOA-selected	20	0.4487
2	LJ	MBOA-selected	21	0.4665
2	LJ	MBOA-selected	23	0.5022
2	LJ	MBOA-selected	24	0.5179
2	MEX20	LB-selected	0	0.0978
2	MEX20	LB-selected	1	0.1038
2	MEX20	LB-selected	4	0.1288
2	MEX20	LB-selected	6	0.1566
2	MEX20	LB-selected	8	0.1776
2	MEX20	LB-selected	10	0.2296
2	MEX20	LB-selected	12	0.2737
2	MEX20	LB-selected	14	0.3233
2	MEX20	LB-selected	16	0.3744
2	MEX20	LB-selected	18	0.4141
2	MEX20	LB-selected	20	0.4414
2	MEX20	LB-selected	21	0.4608
2	MEX20	LB-selected	23	0.513
2	MEX20	LB-selected	24	0.5374
2	MEX20	MBOA-selected	0	0.099
2	MEX20	MBOA-selected	1	0.1078
2	MEX20	MBOA-selected	4	0.1488
2	MEX20	MBOA-selected	6	0.1908
2	MEX20	MBOA-selected	8	0.2424
2	MEX20	MBOA-selected	10	0.303
2	MEX20	MBOA-selected	12	0.3554
2	MEX20	MBOA-selected	14	0.3982
2	MEX20	MBOA-selected	16	0.4309
2	MEX20	MBOA-selected	18	0.462
2	MEX20	MBOA-selected	20	0.4962
2	MEX20	MBOA-selected	21	0.5181
2	MEX20	MBOA-selected	23	0.5664
2	MEX20	MBOA-selected	24	0.5913
2	MG6286	LB-selected	0	0.1017
2	MG6286	LB-selected	1	0.1052
2	MG6286	LB-selected	4	0.1415
2	MG6286	LB-selected	6	0.1792
2	MG6286	LB-selected	8	0.2183
2	MG6286	LB-selected	10	0.2569
2	MG6286	LB-selected	12	0.2981
2	MG6286	LB-selected	14	0.3406
2	MG6286	LB-selected	16	0.3869
2	MG6286	LB-selected	18	0.4261
2	MG6286	LB-selected	20	0.442
2	MG6286	LB-selected	21	0.4452
2	MG6286	LB-selected	23	0.4504
2	MG6286	LB-selected	24	0.4542
2	MG6286	MBOA-selected	0	0.0977
2	MG6286	MBOA-selected	1	0.1034
2	MG6286	MBOA-selected	4	0.1239
2	MG6286	MBOA-selected	6	0.1463
2	MG6286	MBOA-selected	8	0.2182
2	MG6286	MBOA-selected	10	0.2807
2	MG6286	MBOA-selected	12	0.3285
2	MG6286	MBOA-selected	14	0.3747
2	MG6286	MBOA-selected	16	0.4272
2	MG6286	MBOA-selected	18	0.458
2	MG6286	MBOA-selected	20	0.4648
2	MG6286	MBOA-selected	21	0.4721
2	MG6286	MBOA-selected	23	0.4938
2	MG6286	MBOA-selected	24	0.5038
2	S10	LB-selected	0	0.0986
2	S10	LB-selected	1	0.1025
2	S10	LB-selected	4	0.1244
2	S10	LB-selected	6	0.1546
2	S10	LB-selected	8	0.2009
2	S10	LB-selected	10	0.2402
2	S10	LB-selected	12	0.2794
2	S10	LB-selected	14	0.3231
2	S10	LB-selected	16	0.3723
2	S10	LB-selected	18	0.4124
2	S10	LB-selected	20	0.44
2	S10	LB-selected	21	0.4569
2	S10	LB-selected	23	0.5028
2	S10	LB-selected	24	0.5212
2	S10	MBOA-selected	0	0.0958
2	S10	MBOA-selected	1	0.1009
2	S10	MBOA-selected	4	0.1374
2	S10	MBOA-selected	6	0.1844
2	S10	MBOA-selected	8	0.254
2	S10	MBOA-selected	10	0.3142
2	S10	MBOA-selected	12	0.3629
2	S10	MBOA-selected	14	0.4056
2	S10	MBOA-selected	16	0.4492
2	S10	MBOA-selected	18	0.4932
2	S10	MBOA-selected	20	0.524
2	S10	MBOA-selected	21	0.5383
2	S10	MBOA-selected	23	0.5736
2	S10	MBOA-selected	24	0.5924
2	S12	LB-selected	0	0.1001
2	S12	LB-selected	1	0.1074
2	S12	LB-selected	4	0.1347
2	S12	LB-selected	6	0.1595
2	S12	LB-selected	8	0.209
2	S12	LB-selected	10	0.2683
2	S12	LB-selected	12	0.3279
2	S12	LB-selected	14	0.3718
2	S12	LB-selected	16	0.399
2	S12	LB-selected	18	0.421
2	S12	LB-selected	20	0.4399
2	S12	LB-selected	21	0.4516
2	S12	LB-selected	23	0.4735
2	S12	LB-selected	24	0.4822
2	S12	MBOA-selected	0	0.1021
2	S12	MBOA-selected	1	0.1058
2	S12	MBOA-selected	4	0.1362
2	S12	MBOA-selected	6	0.1702
2	S12	MBOA-selected	8	0.2005
2	S12	MBOA-selected	10	0.2321
2	S12	MBOA-selected	12	0.2703
2	S12	MBOA-selected	14	0.313
2	S12	MBOA-selected	16	0.3604
2	S12	MBOA-selected	18	0.3962
2	S12	MBOA-selected	20	0.4261
2	S12	MBOA-selected	21	0.4423
2	S12	MBOA-selected	23	0.469
2	S12	MBOA-selected	24	0.4788
2	S14	LB-selected	0	0.102
2	S14	LB-selected	1	0.1089
2	S14	LB-selected	4	0.1487
2	S14	LB-selected	6	0.1867
2	S14	LB-selected	8	0.2178
2	S14	LB-selected	10	0.2638
2	S14	LB-selected	12	0.3109
2	S14	LB-selected	14	0.3664
2	S14	LB-selected	16	0.4225
2	S14	LB-selected	18	0.4626
2	S14	LB-selected	20	0.498
2	S14	LB-selected	21	0.5186
2	S14	LB-selected	23	0.5584
2	S14	LB-selected	24	0.5775
2	S14	MBOA-selected	0	0.1043
2	S14	MBOA-selected	1	0.109
2	S14	MBOA-selected	4	0.1427
2	S14	MBOA-selected	6	0.1787
2	S14	MBOA-selected	8	0.21
2	S14	MBOA-selected	10	0.2532
2	S14	MBOA-selected	12	0.3049
2	S14	MBOA-selected	14	0.3533
2	S14	MBOA-selected	16	0.4043
2	S14	MBOA-selected	18	0.4457
2	S14	MBOA-selected	20	0.4624
2	S14	MBOA-selected	21	0.4749
2	S14	MBOA-selected	23	0.4962
2	S14	MBOA-selected	24	0.5068
2	S15	LB-selected	0	0.0994
2	S15	LB-selected	1	0.1006
2	S15	LB-selected	4	0.1421
2	S15	LB-selected	6	0.1778
2	S15	LB-selected	8	0.2107
2	S15	LB-selected	10	0.2525
2	S15	LB-selected	12	0.2996
2	S15	LB-selected	14	0.3439
2	S15	LB-selected	16	0.3979
2	S15	LB-selected	18	0.4447
2	S15	LB-selected	20	0.4677
2	S15	LB-selected	21	0.4757
2	S15	LB-selected	23	0.5005
2	S15	LB-selected	24	0.5081
2	S15	MBOA-selected	0	0.0957
2	S15	MBOA-selected	1	0.107
2	S15	MBOA-selected	4	0.1491
2	S15	MBOA-selected	6	0.1871
2	S15	MBOA-selected	8	0.2175
2	S15	MBOA-selected	10	0.258
2	S15	MBOA-selected	12	0.2934
2	S15	MBOA-selected	14	0.3281
2	S15	MBOA-selected	16	0.3675
2	S15	MBOA-selected	18	0.3853
2	S15	MBOA-selected	20	0.3981
2	S15	MBOA-selected	21	0.4076
2	S15	MBOA-selected	23	0.4248
2	S15	MBOA-selected	24	0.4327
2	S5P8	LB-selected	0	0.0846
2	S5P8	LB-selected	1	0.0886
2	S5P8	LB-selected	4	0.1111
2	S5P8	LB-selected	6	0.1339
2	S5P8	LB-selected	8	0.1608
2	S5P8	LB-selected	10	0.1969
2	S5P8	LB-selected	12	0.2435
2	S5P8	LB-selected	14	0.2895
2	S5P8	LB-selected	16	0.3336
2	S5P8	LB-selected	18	0.3741
2	S5P8	LB-selected	20	0.377
2	S5P8	LB-selected	21	0.3796
2	S5P8	LB-selected	23	0.3889
2	S5P8	LB-selected	24	0.3912
2	S5P8	MBOA-selected	0	0.1003
2	S5P8	MBOA-selected	1	0.1056
2	S5P8	MBOA-selected	4	0.145
2	S5P8	MBOA-selected	6	0.1806
2	S5P8	MBOA-selected	8	0.2158
2	S5P8	MBOA-selected	10	0.2572
2	S5P8	MBOA-selected	12	0.2981
2	S5P8	MBOA-selected	14	0.3336
2	S5P8	MBOA-selected	16	0.3734
2	S5P8	MBOA-selected	18	0.4034
2	S5P8	MBOA-selected	20	0.4287
2	S5P8	MBOA-selected	21	0.4406
2	S5P8	MBOA-selected	23	0.463
2	S5P8	MBOA-selected	24	0.4741
2	TT01	LB-selected	0	0.0982
2	TT01	LB-selected	1	0.103
2	TT01	LB-selected	4	0.1316
2	TT01	LB-selected	6	0.1702
2	TT01	LB-selected	8	0.2064
2	TT01	LB-selected	10	0.2589
2	TT01	LB-selected	12	0.3256
2	TT01	LB-selected	14	0.3792
2	TT01	LB-selected	16	0.4324
2	TT01	LB-selected	18	0.4624
2	TT01	LB-selected	20	0.4855
2	TT01	LB-selected	21	0.5017
2	TT01	LB-selected	23	0.5311
2	TT01	LB-selected	24	0.5437
2	TT01	MBOA-selected	0	0.1052
2	TT01	MBOA-selected	1	0.1103
2	TT01	MBOA-selected	4	0.1435
2	TT01	MBOA-selected	6	0.1775
2	TT01	MBOA-selected	8	0.2145
2	TT01	MBOA-selected	10	0.2722
2	TT01	MBOA-selected	12	0.3404
2	TT01	MBOA-selected	14	0.3906
2	TT01	MBOA-selected	16	0.4368
2	TT01	MBOA-selected	18	0.4595
2	TT01	MBOA-selected	20	0.4874
2	TT01	MBOA-selected	21	0.4993
2	TT01	MBOA-selected	23	0.5271
2	TT01	MBOA-selected	24	0.5368
3	B	LB-selected	0	0.1193
3	B	LB-selected	1	0.1129
3	B	LB-selected	4	0.141
3	B	LB-selected	6	0.1694
3	B	LB-selected	8	0.2259
3	B	LB-selected	10	0.2773
3	B	LB-selected	12	0.3321
3	B	LB-selected	14	0.3726
3	B	LB-selected	16	0.4106
3	B	LB-selected	18	0.4437
3	B	LB-selected	20	0.4685
3	B	LB-selected	21	0.4796
3	B	LB-selected	23	0.5079
3	B	LB-selected	24	0.5214
3	B	MBOA-selected	0	0.1213
3	B	MBOA-selected	1	0.1197
3	B	MBOA-selected	4	0.1426
3	B	MBOA-selected	6	0.1745
3	B	MBOA-selected	8	0.2226
3	B	MBOA-selected	10	0.2743
3	B	MBOA-selected	12	0.3263
3	B	MBOA-selected	14	0.3662
3	B	MBOA-selected	16	0.4082
3	B	MBOA-selected	18	0.4535
3	B	MBOA-selected	20	0.4987
3	B	MBOA-selected	21	0.5219
3	B	MBOA-selected	23	0.5783
3	B	MBOA-selected	24	0.6017
3	BIO	LB-selected	0	0.1249
3	BIO	LB-selected	1	0.1262
3	BIO	LB-selected	4	0.1574
3	BIO	LB-selected	6	0.1914
3	BIO	LB-selected	8	0.2208
3	BIO	LB-selected	10	0.262
3	BIO	LB-selected	12	0.3091
3	BIO	LB-selected	14	0.3626
3	BIO	LB-selected	16	0.4179
3	BIO	LB-selected	18	0.4618
3	BIO	LB-selected	20	0.4988
3	BIO	LB-selected	21	0.5063
3	BIO	LB-selected	23	0.5217
3	BIO	LB-selected	24	0.5332
3	BIO	MBOA-selected	0	0.1193
3	BIO	MBOA-selected	1	0.1187
3	BIO	MBOA-selected	4	0.1554
3	BIO	MBOA-selected	6	0.1954
3	BIO	MBOA-selected	8	0.2473
3	BIO	MBOA-selected	10	0.3033
3	BIO	MBOA-selected	12	0.3577
3	BIO	MBOA-selected	14	0.4059
3	BIO	MBOA-selected	16	0.4476
3	BIO	MBOA-selected	18	0.4692
3	BIO	MBOA-selected	20	0.4912
3	BIO	MBOA-selected	21	0.5024
3	BIO	MBOA-selected	23	0.5234
3	BIO	MBOA-selected	24	0.5347
3	CN4	LB-selected	0	0.1146
3	CN4	LB-selected	1	0.1164
3	CN4	LB-selected	4	0.1435
3	CN4	LB-selected	6	0.181
3	CN4	LB-selected	8	0.2232
3	CN4	LB-selected	10	0.2903
3	CN4	LB-selected	12	0.3516
3	CN4	LB-selected	14	0.3929
3	CN4	LB-selected	16	0.434
3	CN4	LB-selected	18	0.4737
3	CN4	LB-selected	20	0.5109
3	CN4	LB-selected	21	0.5295
3	CN4	LB-selected	23	0.5668
3	CN4	LB-selected	24	0.5817
3	CN4	MBOA-selected	0	0.1203
3	CN4	MBOA-selected	1	0.1229
3	CN4	MBOA-selected	4	0.1513
3	CN4	MBOA-selected	6	0.2014
3	CN4	MBOA-selected	8	0.2798
3	CN4	MBOA-selected	10	0.3503
3	CN4	MBOA-selected	12	0.4036
3	CN4	MBOA-selected	14	0.439
3	CN4	MBOA-selected	16	0.479
3	CN4	MBOA-selected	18	0.5133
3	CN4	MBOA-selected	20	0.5351
3	CN4	MBOA-selected	21	0.5407
3	CN4	MBOA-selected	23	0.5467
3	CN4	MBOA-selected	24	0.5528
3	DE2	LB-selected	0	0.1168
3	DE2	LB-selected	1	0.1154
3	DE2	LB-selected	4	0.1442
3	DE2	LB-selected	6	0.1817
3	DE2	LB-selected	8	0.2156
3	DE2	LB-selected	10	0.2643
3	DE2	LB-selected	12	0.3171
3	DE2	LB-selected	14	0.3694
3	DE2	LB-selected	16	0.402
3	DE2	LB-selected	18	0.4346
3	DE2	LB-selected	20	0.4616
3	DE2	LB-selected	21	0.4756
3	DE2	LB-selected	23	0.5032
3	DE2	LB-selected	24	0.5126
3	DE2	MBOA-selected	0	0.1215
3	DE2	MBOA-selected	1	0.1154
3	DE2	MBOA-selected	4	0.1338
3	DE2	MBOA-selected	6	0.1496
3	DE2	MBOA-selected	8	0.1854
3	DE2	MBOA-selected	10	0.234
3	DE2	MBOA-selected	12	0.2883
3	DE2	MBOA-selected	14	0.3371
3	DE2	MBOA-selected	16	0.3879
3	DE2	MBOA-selected	18	0.4209
3	DE2	MBOA-selected	20	0.4508
3	DE2	MBOA-selected	21	0.4663
3	DE2	MBOA-selected	23	0.5032
3	DE2	MBOA-selected	24	0.513
3	DE6	LB-selected	0	0.1196
3	DE6	LB-selected	1	0.1154
3	DE6	LB-selected	4	0.1306
3	DE6	LB-selected	6	0.1627
3	DE6	LB-selected	8	0.1965
3	DE6	LB-selected	10	0.2472
3	DE6	LB-selected	12	0.3089
3	DE6	LB-selected	14	0.3529
3	DE6	LB-selected	16	0.3966
3	DE6	LB-selected	18	0.4441
3	DE6	LB-selected	20	0.4907
3	DE6	LB-selected	21	0.5104
3	DE6	LB-selected	23	0.556
3	DE6	LB-selected	24	0.5793
3	DE6	MBOA-selected	0	0.1157
3	DE6	MBOA-selected	1	0.112
3	DE6	MBOA-selected	4	0.1273
3	DE6	MBOA-selected	6	0.1525
3	DE6	MBOA-selected	8	0.1962
3	DE6	MBOA-selected	10	0.2473
3	DE6	MBOA-selected	12	0.3103
3	DE6	MBOA-selected	14	0.3513
3	DE6	MBOA-selected	16	0.3892
3	DE6	MBOA-selected	18	0.418
3	DE6	MBOA-selected	20	0.4408
3	DE6	MBOA-selected	21	0.4501
3	DE6	MBOA-selected	23	0.4672
3	DE6	MBOA-selected	24	0.4731
3	DIA	LB-selected	0	0.1107
3	DIA	LB-selected	1	0.1084
3	DIA	LB-selected	4	0.1304
3	DIA	LB-selected	6	0.1579
3	DIA	LB-selected	8	0.2103
3	DIA	LB-selected	10	0.294
3	DIA	LB-selected	12	0.362
3	DIA	LB-selected	14	0.4084
3	DIA	LB-selected	16	0.4393
3	DIA	LB-selected	18	0.4584
3	DIA	LB-selected	20	0.476
3	DIA	LB-selected	21	0.4857
3	DIA	LB-selected	23	0.5047
3	DIA	LB-selected	24	0.5092
3	DIA	MBOA-selected	0	0.115
3	DIA	MBOA-selected	1	0.1131
3	DIA	MBOA-selected	4	0.146
3	DIA	MBOA-selected	6	0.1708
3	DIA	MBOA-selected	8	0.2231
3	DIA	MBOA-selected	10	0.2794
3	DIA	MBOA-selected	12	0.3372
3	DIA	MBOA-selected	14	0.3772
3	DIA	MBOA-selected	16	0.4101
3	DIA	MBOA-selected	18	0.4288
3	DIA	MBOA-selected	20	0.4358
3	DIA	MBOA-selected	21	0.4463
3	DIA	MBOA-selected	23	0.4661
3	DIA	MBOA-selected	24	0.472
3	EN01	LB-selected	0	0.1189
3	EN01	LB-selected	1	0.1194
3	EN01	LB-selected	4	0.1353
3	EN01	LB-selected	6	0.1693
3	EN01	LB-selected	8	0.2145
3	EN01	LB-selected	10	0.286
3	EN01	LB-selected	12	0.3477
3	EN01	LB-selected	14	0.3856
3	EN01	LB-selected	16	0.4164
3	EN01	LB-selected	18	0.4402
3	EN01	LB-selected	20	0.4572
3	EN01	LB-selected	21	0.4656
3	EN01	LB-selected	23	0.4858
3	EN01	LB-selected	24	0.4904
3	EN01	MBOA-selected	0	0.1216
3	EN01	MBOA-selected	1	0.1161
3	EN01	MBOA-selected	4	0.1364
3	EN01	MBOA-selected	6	0.1646
3	EN01	MBOA-selected	8	0.213
3	EN01	MBOA-selected	10	0.275
3	EN01	MBOA-selected	12	0.3248
3	EN01	MBOA-selected	14	0.3581
3	EN01	MBOA-selected	16	0.3965
3	EN01	MBOA-selected	18	0.435
3	EN01	MBOA-selected	20	0.4743
3	EN01	MBOA-selected	21	0.4942
3	EN01	MBOA-selected	23	0.5323
3	EN01	MBOA-selected	24	0.5494
3	HU2	LB-selected	0	0.121
3	HU2	LB-selected	1	0.1156
3	HU2	LB-selected	4	0.1287
3	HU2	LB-selected	6	0.1605
3	HU2	LB-selected	8	0.2051
3	HU2	LB-selected	10	0.2558
3	HU2	LB-selected	12	0.3017
3	HU2	LB-selected	14	0.349
3	HU2	LB-selected	16	0.3927
3	HU2	LB-selected	18	0.4231
3	HU2	LB-selected	20	0.4561
3	HU2	LB-selected	21	0.4747
3	HU2	LB-selected	23	0.5146
3	HU2	LB-selected	24	0.5351
3	HU2	MBOA-selected	0	0.134
3	HU2	MBOA-selected	1	0.1296
3	HU2	MBOA-selected	4	0.1528
3	HU2	MBOA-selected	6	0.1872
3	HU2	MBOA-selected	8	0.219
3	HU2	MBOA-selected	10	0.2484
3	HU2	MBOA-selected	12	0.2793
3	HU2	MBOA-selected	14	0.3123
3	HU2	MBOA-selected	16	0.3438
3	HU2	MBOA-selected	18	0.3693
3	HU2	MBOA-selected	20	0.3952
3	HU2	MBOA-selected	21	0.4071
3	HU2	MBOA-selected	23	0.4314
3	HU2	MBOA-selected	24	0.443
3	IL9	LB-selected	0	0.1178
3	IL9	LB-selected	1	0.115
3	IL9	LB-selected	4	0.1232
3	IL9	LB-selected	6	0.1471
3	IL9	LB-selected	8	0.2294
3	IL9	LB-selected	10	0.3151
3	IL9	LB-selected	12	0.3731
3	IL9	LB-selected	14	0.405
3	IL9	LB-selected	16	0.4413
3	IL9	LB-selected	18	0.4731
3	IL9	LB-selected	20	0.5037
3	IL9	LB-selected	21	0.519
3	IL9	LB-selected	23	0.5488
3	IL9	LB-selected	24	0.5583
3	IL9	MBOA-selected	0	0.1216
3	IL9	MBOA-selected	1	0.1206
3	IL9	MBOA-selected	4	0.1455
3	IL9	MBOA-selected	6	0.1717
3	IL9	MBOA-selected	8	0.2007
3	IL9	MBOA-selected	10	0.2328
3	IL9	MBOA-selected	12	0.2634
3	IL9	MBOA-selected	14	0.2902
3	IL9	MBOA-selected	16	0.3234
3	IL9	MBOA-selected	18	0.3415
3	IL9	MBOA-selected	20	0.3454
3	IL9	MBOA-selected	21	0.35
3	IL9	MBOA-selected	23	0.3666
3	IL9	MBOA-selected	24	0.3723
3	IR2	LB-selected	0	0.1186
3	IR2	LB-selected	1	0.1164
3	IR2	LB-selected	4	0.1508
3	IR2	LB-selected	6	0.1951
3	IR2	LB-selected	8	0.263
3	IR2	LB-selected	10	0.3387
3	IR2	LB-selected	12	0.4026
3	IR2	LB-selected	14	0.4464
3	IR2	LB-selected	16	0.4931
3	IR2	LB-selected	18	0.5359
3	IR2	LB-selected	20	0.5804
3	IR2	LB-selected	21	0.6039
3	IR2	LB-selected	23	0.6493
3	IR2	LB-selected	24	0.6694
3	IR2	MBOA-selected	0	0.1088
3	IR2	MBOA-selected	1	0.1146
3	IR2	MBOA-selected	4	0.152
3	IR2	MBOA-selected	6	0.1984
3	IR2	MBOA-selected	8	0.2374
3	IR2	MBOA-selected	10	0.2861
3	IR2	MBOA-selected	12	0.3398
3	IR2	MBOA-selected	14	0.399
3	IR2	MBOA-selected	16	0.4456
3	IR2	MBOA-selected	18	0.4866
3	IR2	MBOA-selected	20	0.5269
3	IR2	MBOA-selected	21	0.5462
3	IR2	MBOA-selected	23	0.5835
3	IR2	MBOA-selected	24	0.6048
3	IT6	LB-selected	0	0.1142
3	IT6	LB-selected	1	0.1142
3	IT6	LB-selected	4	0.1188
3	IT6	LB-selected	6	0.1474
3	IT6	LB-selected	8	0.2242
3	IT6	LB-selected	10	0.3024
3	IT6	LB-selected	12	0.3619
3	IT6	LB-selected	14	0.3995
3	IT6	LB-selected	16	0.4218
3	IT6	LB-selected	18	0.4409
3	IT6	LB-selected	20	0.4546
3	IT6	LB-selected	21	0.463
3	IT6	LB-selected	23	0.4774
3	IT6	LB-selected	24	0.4854
3	IT6	MBOA-selected	0	0.1199
3	IT6	MBOA-selected	1	0.1164
3	IT6	MBOA-selected	4	0.1345
3	IT6	MBOA-selected	6	0.1648
3	IT6	MBOA-selected	8	0.2216
3	IT6	MBOA-selected	10	0.293
3	IT6	MBOA-selected	12	0.3614
3	IT6	MBOA-selected	14	0.4065
3	IT6	MBOA-selected	16	0.4429
3	IT6	MBOA-selected	18	0.4771
3	IT6	MBOA-selected	20	0.5032
3	IT6	MBOA-selected	21	0.5201
3	IT6	MBOA-selected	23	0.5549
3	IT6	MBOA-selected	24	0.5627
3	LJ	LB-selected	0	0.1213
3	LJ	LB-selected	1	0.1158
3	LJ	LB-selected	4	0.126
3	LJ	LB-selected	6	0.1466
3	LJ	LB-selected	8	0.1851
3	LJ	LB-selected	10	0.2268
3	LJ	LB-selected	12	0.2762
3	LJ	LB-selected	14	0.3199
3	LJ	LB-selected	16	0.355
3	LJ	LB-selected	18	0.3877
3	LJ	LB-selected	20	0.42
3	LJ	LB-selected	21	0.4397
3	LJ	LB-selected	23	0.477
3	LJ	LB-selected	24	0.4987
3	LJ	MBOA-selected	0	0.1236
3	LJ	MBOA-selected	1	0.1194
3	LJ	MBOA-selected	4	0.1494
3	LJ	MBOA-selected	6	0.1821
3	LJ	MBOA-selected	8	0.2218
3	LJ	MBOA-selected	10	0.2693
3	LJ	MBOA-selected	12	0.3219
3	LJ	MBOA-selected	14	0.367
3	LJ	MBOA-selected	16	0.4093
3	LJ	MBOA-selected	18	0.4468
3	LJ	MBOA-selected	20	0.4902
3	LJ	MBOA-selected	21	0.5068
3	LJ	MBOA-selected	23	0.5407
3	LJ	MBOA-selected	24	0.5564
3	MEX20	LB-selected	0	0.1211
3	MEX20	LB-selected	1	0.1205
3	MEX20	LB-selected	4	0.1603
3	MEX20	LB-selected	6	0.1988
3	MEX20	LB-selected	8	0.2424
3	MEX20	LB-selected	10	0.3005
3	MEX20	LB-selected	12	0.3573
3	MEX20	LB-selected	14	0.4016
3	MEX20	LB-selected	16	0.4479
3	MEX20	LB-selected	18	0.4731
3	MEX20	LB-selected	20	0.5328
3	MEX20	LB-selected	21	0.5569
3	MEX20	LB-selected	23	0.603
3	MEX20	LB-selected	24	0.6254
3	MEX20	MBOA-selected	0	0.1246
3	MEX20	MBOA-selected	1	0.1249
3	MEX20	MBOA-selected	4	0.1571
3	MEX20	MBOA-selected	6	0.1979
3	MEX20	MBOA-selected	8	0.2532
3	MEX20	MBOA-selected	10	0.3145
3	MEX20	MBOA-selected	12	0.369
3	MEX20	MBOA-selected	14	0.4112
3	MEX20	MBOA-selected	16	0.448
3	MEX20	MBOA-selected	18	0.4839
3	MEX20	MBOA-selected	20	0.5296
3	MEX20	MBOA-selected	21	0.554
3	MEX20	MBOA-selected	23	0.6052
3	MEX20	MBOA-selected	24	0.6305
3	MG6286	LB-selected	0	0.1201
3	MG6286	LB-selected	1	0.1175
3	MG6286	LB-selected	4	0.1477
3	MG6286	LB-selected	6	0.1808
3	MG6286	LB-selected	8	0.2172
3	MG6286	LB-selected	10	0.256
3	MG6286	LB-selected	12	0.2971
3	MG6286	LB-selected	14	0.3402
3	MG6286	LB-selected	16	0.3885
3	MG6286	LB-selected	18	0.4296
3	MG6286	LB-selected	20	0.4536
3	MG6286	LB-selected	21	0.4618
3	MG6286	LB-selected	23	0.4661
3	MG6286	LB-selected	24	0.4683
3	MG6286	MBOA-selected	0	0.1189
3	MG6286	MBOA-selected	1	0.1209
3	MG6286	MBOA-selected	4	0.1273
3	MG6286	MBOA-selected	6	0.1471
3	MG6286	MBOA-selected	8	0.2178
3	MG6286	MBOA-selected	10	0.285
3	MG6286	MBOA-selected	12	0.3402
3	MG6286	MBOA-selected	14	0.3869
3	MG6286	MBOA-selected	16	0.445
3	MG6286	MBOA-selected	18	0.4807
3	MG6286	MBOA-selected	20	0.4946
3	MG6286	MBOA-selected	21	0.5055
3	MG6286	MBOA-selected	23	0.5271
3	MG6286	MBOA-selected	24	0.537
3	S10	LB-selected	0	0.1235
3	S10	LB-selected	1	0.1179
3	S10	LB-selected	4	0.1281
3	S10	LB-selected	6	0.1586
3	S10	LB-selected	8	0.2112
3	S10	LB-selected	10	0.2564
3	S10	LB-selected	12	0.298
3	S10	LB-selected	14	0.3399
3	S10	LB-selected	16	0.3868
3	S10	LB-selected	18	0.4296
3	S10	LB-selected	20	0.4646
3	S10	LB-selected	21	0.4812
3	S10	LB-selected	23	0.5107
3	S10	LB-selected	24	0.5242
3	S10	MBOA-selected	0	0.1174
3	S10	MBOA-selected	1	0.1109
3	S10	MBOA-selected	4	0.1369
3	S10	MBOA-selected	6	0.1817
3	S10	MBOA-selected	8	0.2449
3	S10	MBOA-selected	10	0.3114
3	S10	MBOA-selected	12	0.3605
3	S10	MBOA-selected	14	0.396
3	S10	MBOA-selected	16	0.436
3	S10	MBOA-selected	18	0.4744
3	S10	MBOA-selected	20	0.5135
3	S10	MBOA-selected	21	0.5288
3	S10	MBOA-selected	23	0.5558
3	S10	MBOA-selected	24	0.5681
3	S12	LB-selected	0	0.1239
3	S12	LB-selected	1	0.1222
3	S12	LB-selected	4	0.1437
3	S12	LB-selected	6	0.1721
3	S12	LB-selected	8	0.2234
3	S12	LB-selected	10	0.2885
3	S12	LB-selected	12	0.35
3	S12	LB-selected	14	0.3951
3	S12	LB-selected	16	0.4231
3	S12	LB-selected	18	0.4483
3	S12	LB-selected	20	0.4734
3	S12	LB-selected	21	0.4848
3	S12	LB-selected	23	0.5068
3	S12	LB-selected	24	0.5157
3	S12	MBOA-selected	0	0.1088
3	S12	MBOA-selected	1	0.1074
3	S12	MBOA-selected	4	0.1237
3	S12	MBOA-selected	6	0.1572
3	S12	MBOA-selected	8	0.1929
3	S12	MBOA-selected	10	0.2289
3	S12	MBOA-selected	12	0.2757
3	S12	MBOA-selected	14	0.3146
3	S12	MBOA-selected	16	0.357
3	S12	MBOA-selected	18	0.4
3	S12	MBOA-selected	20	0.4262
3	S12	MBOA-selected	21	0.4409
3	S12	MBOA-selected	23	0.4789
3	S12	MBOA-selected	24	0.4897
3	S14	LB-selected	0	0.1239
3	S14	LB-selected	1	0.1223
3	S14	LB-selected	4	0.1559
3	S14	LB-selected	6	0.1921
3	S14	LB-selected	8	0.2296
3	S14	LB-selected	10	0.2745
3	S14	LB-selected	12	0.3298
3	S14	LB-selected	14	0.3832
3	S14	LB-selected	16	0.439
3	S14	LB-selected	18	0.4837
3	S14	LB-selected	20	0.523
3	S14	LB-selected	21	0.5435
3	S14	LB-selected	23	0.5837
3	S14	LB-selected	24	0.6031
3	S14	MBOA-selected	0	0.1159
3	S14	MBOA-selected	1	0.1133
3	S14	MBOA-selected	4	0.1415
3	S14	MBOA-selected	6	0.1757
3	S14	MBOA-selected	8	0.2052
3	S14	MBOA-selected	10	0.2525
3	S14	MBOA-selected	12	0.3057
3	S14	MBOA-selected	14	0.3581
3	S14	MBOA-selected	16	0.4109
3	S14	MBOA-selected	18	0.4606
3	S14	MBOA-selected	20	0.4892
3	S14	MBOA-selected	21	0.5021
3	S14	MBOA-selected	23	0.5263
3	S14	MBOA-selected	24	0.5336
3	S15	LB-selected	0	0.1208
3	S15	LB-selected	1	0.1192
3	S15	LB-selected	4	0.1382
3	S15	LB-selected	6	0.17
3	S15	LB-selected	8	0.2032
3	S15	LB-selected	10	0.2434
3	S15	LB-selected	12	0.2886
3	S15	LB-selected	14	0.3353
3	S15	LB-selected	16	0.3916
3	S15	LB-selected	18	0.432
3	S15	LB-selected	20	0.4575
3	S15	LB-selected	21	0.4699
3	S15	LB-selected	23	0.495
3	S15	LB-selected	24	0.5039
3	S15	MBOA-selected	0	0.1292
3	S15	MBOA-selected	1	0.1249
3	S15	MBOA-selected	4	0.1457
3	S15	MBOA-selected	6	0.1731
3	S15	MBOA-selected	8	0.2064
3	S15	MBOA-selected	10	0.2356
3	S15	MBOA-selected	12	0.2708
3	S15	MBOA-selected	14	0.3069
3	S15	MBOA-selected	16	0.3498
3	S15	MBOA-selected	18	0.3873
3	S15	MBOA-selected	20	0.4039
3	S15	MBOA-selected	21	0.4147
3	S15	MBOA-selected	23	0.4376
3	S15	MBOA-selected	24	0.4447
3	S5P8	LB-selected	0	0.1173
3	S5P8	LB-selected	1	0.1145
3	S5P8	LB-selected	4	0.1324
3	S5P8	LB-selected	6	0.152
3	S5P8	LB-selected	8	0.1784
3	S5P8	LB-selected	10	0.219
3	S5P8	LB-selected	12	0.2639
3	S5P8	LB-selected	14	0.3069
3	S5P8	LB-selected	16	0.3579
3	S5P8	LB-selected	18	0.3812
3	S5P8	LB-selected	20	0.3849
3	S5P8	LB-selected	21	0.3921
3	S5P8	LB-selected	23	0.4059
3	S5P8	LB-selected	24	0.4074
3	S5P8	MBOA-selected	0	0.119
3	S5P8	MBOA-selected	1	0.1146
3	S5P8	MBOA-selected	4	0.1508
3	S5P8	MBOA-selected	6	0.1876
3	S5P8	MBOA-selected	8	0.2246
3	S5P8	MBOA-selected	10	0.274
3	S5P8	MBOA-selected	12	0.313
3	S5P8	MBOA-selected	14	0.3492
3	S5P8	MBOA-selected	16	0.3876
3	S5P8	MBOA-selected	18	0.4167
3	S5P8	MBOA-selected	20	0.4486
3	S5P8	MBOA-selected	21	0.4604
3	S5P8	MBOA-selected	23	0.4843
3	S5P8	MBOA-selected	24	0.4927
3	TT01	LB-selected	0	0.1184
3	TT01	LB-selected	1	0.1186
3	TT01	LB-selected	4	0.1444
3	TT01	LB-selected	6	0.1825
3	TT01	LB-selected	8	0.23
3	TT01	LB-selected	10	0.2929
3	TT01	LB-selected	12	0.352
3	TT01	LB-selected	14	0.4046
3	TT01	LB-selected	16	0.454
3	TT01	LB-selected	18	0.4827
3	TT01	LB-selected	20	0.5141
3	TT01	LB-selected	21	0.5298
3	TT01	LB-selected	23	0.5642
3	TT01	LB-selected	24	0.5758
3	TT01	MBOA-selected	0	0.1156
3	TT01	MBOA-selected	1	0.1172
3	TT01	MBOA-selected	4	0.1515
3	TT01	MBOA-selected	6	0.1912
3	TT01	MBOA-selected	8	0.2463
3	TT01	MBOA-selected	10	0.3111
3	TT01	MBOA-selected	12	0.3786
3	TT01	MBOA-selected	14	0.4378
3	TT01	MBOA-selected	16	0.4758
3	TT01	MBOA-selected	18	0.5092
3	TT01	MBOA-selected	20	0.5374
3	TT01	MBOA-selected	21	0.5533
3	TT01	MBOA-selected	23	0.5816
3	TT01	MBOA-selected	24	0.5883
4	B	LB-selected	0	0.1046
4	B	LB-selected	1	0.1043
4	B	LB-selected	4	0.1327
4	B	LB-selected	6	0.1676
4	B	LB-selected	8	0.2211
4	B	LB-selected	10	0.2707
4	B	LB-selected	12	0.3224
4	B	LB-selected	14	0.3738
4	B	LB-selected	16	0.4134
4	B	LB-selected	18	0.4448
4	B	LB-selected	20	0.473
4	B	LB-selected	21	0.4853
4	B	LB-selected	23	0.5094
4	B	LB-selected	24	0.5228
4	B	MBOA-selected	0	0.0969
4	B	MBOA-selected	1	0.1029
4	B	MBOA-selected	4	0.1348
4	B	MBOA-selected	6	0.1681
4	B	MBOA-selected	8	0.2189
4	B	MBOA-selected	10	0.2686
4	B	MBOA-selected	12	0.3204
4	B	MBOA-selected	14	0.3644
4	B	MBOA-selected	16	0.4033
4	B	MBOA-selected	18	0.4416
4	B	MBOA-selected	20	0.4786
4	B	MBOA-selected	21	0.4985
4	B	MBOA-selected	23	0.5439
4	B	MBOA-selected	24	0.5696
4	BIO	LB-selected	0	0.1041
4	BIO	LB-selected	1	0.1096
4	BIO	LB-selected	4	0.1354
4	BIO	LB-selected	6	0.1658
4	BIO	LB-selected	8	0.1896
4	BIO	LB-selected	10	0.2139
4	BIO	LB-selected	12	0.2585
4	BIO	LB-selected	14	0.304
4	BIO	LB-selected	16	0.359
4	BIO	LB-selected	18	0.4102
4	BIO	LB-selected	20	0.4546
4	BIO	LB-selected	21	0.4739
4	BIO	LB-selected	23	0.4933
4	BIO	LB-selected	24	0.5
4	BIO	MBOA-selected	0	0.1043
4	BIO	MBOA-selected	1	0.107
4	BIO	MBOA-selected	4	0.1396
4	BIO	MBOA-selected	6	0.1707
4	BIO	MBOA-selected	8	0.2188
4	BIO	MBOA-selected	10	0.2707
4	BIO	MBOA-selected	12	0.3225
4	BIO	MBOA-selected	14	0.3719
4	BIO	MBOA-selected	16	0.41
4	BIO	MBOA-selected	18	0.454
4	BIO	MBOA-selected	20	0.4758
4	BIO	MBOA-selected	21	0.4884
4	BIO	MBOA-selected	23	0.5186
4	BIO	MBOA-selected	24	0.5298
4	CN4	LB-selected	0	0.1024
4	CN4	LB-selected	1	0.1067
4	CN4	LB-selected	4	0.1468
4	CN4	LB-selected	6	0.1863
4	CN4	LB-selected	8	0.2307
4	CN4	LB-selected	10	0.2946
4	CN4	LB-selected	12	0.3495
4	CN4	LB-selected	14	0.3979
4	CN4	LB-selected	16	0.437
4	CN4	LB-selected	18	0.4756
4	CN4	LB-selected	20	0.5138
4	CN4	LB-selected	21	0.5328
4	CN4	LB-selected	23	0.5688
4	CN4	LB-selected	24	0.5873
4	CN4	MBOA-selected	0	0.0997
4	CN4	MBOA-selected	1	0.1025
4	CN4	MBOA-selected	4	0.1434
4	CN4	MBOA-selected	6	0.1922
4	CN4	MBOA-selected	8	0.2532
4	CN4	MBOA-selected	10	0.3239
4	CN4	MBOA-selected	12	0.3826
4	CN4	MBOA-selected	14	0.423
4	CN4	MBOA-selected	16	0.4619
4	CN4	MBOA-selected	18	0.4972
4	CN4	MBOA-selected	20	0.5226
4	CN4	MBOA-selected	21	0.5321
4	CN4	MBOA-selected	23	0.5451
4	CN4	MBOA-selected	24	0.5503
4	DE2	LB-selected	0	0.0978
4	DE2	LB-selected	1	0.0998
4	DE2	LB-selected	4	0.129
4	DE2	LB-selected	6	0.1662
4	DE2	LB-selected	8	0.1943
4	DE2	LB-selected	10	0.24
4	DE2	LB-selected	12	0.2879
4	DE2	LB-selected	14	0.3483
4	DE2	LB-selected	16	0.3801
4	DE2	LB-selected	18	0.4179
4	DE2	LB-selected	20	0.4484
4	DE2	LB-selected	21	0.4642
4	DE2	LB-selected	23	0.491
4	DE2	LB-selected	24	0.5022
4	DE2	MBOA-selected	0	0.0973
4	DE2	MBOA-selected	1	0.1008
4	DE2	MBOA-selected	4	0.1231
4	DE2	MBOA-selected	6	0.1456
4	DE2	MBOA-selected	8	0.1777
4	DE2	MBOA-selected	10	0.2208
4	DE2	MBOA-selected	12	0.2689
4	DE2	MBOA-selected	14	0.3232
4	DE2	MBOA-selected	16	0.3786
4	DE2	MBOA-selected	18	0.4106
4	DE2	MBOA-selected	20	0.4404
4	DE2	MBOA-selected	21	0.4577
4	DE2	MBOA-selected	23	0.4907
4	DE2	MBOA-selected	24	0.5036
4	DE6	LB-selected	0	0.1079
4	DE6	LB-selected	1	0.1082
4	DE6	LB-selected	4	0.1258
4	DE6	LB-selected	6	0.1567
4	DE6	LB-selected	8	0.1861
4	DE6	LB-selected	10	0.235
4	DE6	LB-selected	12	0.2966
4	DE6	LB-selected	14	0.3455
4	DE6	LB-selected	16	0.3895
4	DE6	LB-selected	18	0.4346
4	DE6	LB-selected	20	0.479
4	DE6	LB-selected	21	0.4983
4	DE6	LB-selected	23	0.5427
4	DE6	LB-selected	24	0.5655
4	DE6	MBOA-selected	0	0.1027
4	DE6	MBOA-selected	1	0.1006
4	DE6	MBOA-selected	4	0.1217
4	DE6	MBOA-selected	6	0.1475
4	DE6	MBOA-selected	8	0.1856
4	DE6	MBOA-selected	10	0.2365
4	DE6	MBOA-selected	12	0.293
4	DE6	MBOA-selected	14	0.3382
4	DE6	MBOA-selected	16	0.3739
4	DE6	MBOA-selected	18	0.4066
4	DE6	MBOA-selected	20	0.4281
4	DE6	MBOA-selected	21	0.4378
4	DE6	MBOA-selected	23	0.4547
4	DE6	MBOA-selected	24	0.4634
4	DIA	LB-selected	0	0.0958
4	DIA	LB-selected	1	0.1011
4	DIA	LB-selected	4	0.1244
4	DIA	LB-selected	6	0.1547
4	DIA	LB-selected	8	0.1997
4	DIA	LB-selected	10	0.2872
4	DIA	LB-selected	12	0.362
4	DIA	LB-selected	14	0.4137
4	DIA	LB-selected	16	0.4502
4	DIA	LB-selected	18	0.4675
4	DIA	LB-selected	20	0.4869
4	DIA	LB-selected	21	0.4953
4	DIA	LB-selected	23	0.514
4	DIA	LB-selected	24	0.5251
4	DIA	MBOA-selected	0	0.101
4	DIA	MBOA-selected	1	0.1051
4	DIA	MBOA-selected	4	0.1413
4	DIA	MBOA-selected	6	0.1703
4	DIA	MBOA-selected	8	0.2217
4	DIA	MBOA-selected	10	0.2702
4	DIA	MBOA-selected	12	0.3259
4	DIA	MBOA-selected	14	0.366
4	DIA	MBOA-selected	16	0.4022
4	DIA	MBOA-selected	18	0.4248
4	DIA	MBOA-selected	20	0.432
4	DIA	MBOA-selected	21	0.4362
4	DIA	MBOA-selected	23	0.4526
4	DIA	MBOA-selected	24	0.4607
4	EN01	LB-selected	0	0.0992
4	EN01	LB-selected	1	0.1011
4	EN01	LB-selected	4	0.1251
4	EN01	LB-selected	6	0.1532
4	EN01	LB-selected	8	0.1932
4	EN01	LB-selected	10	0.2709
4	EN01	LB-selected	12	0.3275
4	EN01	LB-selected	14	0.3779
4	EN01	LB-selected	16	0.4075
4	EN01	LB-selected	18	0.4294
4	EN01	LB-selected	20	0.4502
4	EN01	LB-selected	21	0.4601
4	EN01	LB-selected	23	0.4767
4	EN01	LB-selected	24	0.488
4	EN01	MBOA-selected	0	0.0965
4	EN01	MBOA-selected	1	0.1003
4	EN01	MBOA-selected	4	0.1294
4	EN01	MBOA-selected	6	0.162
4	EN01	MBOA-selected	8	0.2081
4	EN01	MBOA-selected	10	0.2678
4	EN01	MBOA-selected	12	0.3198
4	EN01	MBOA-selected	14	0.3622
4	EN01	MBOA-selected	16	0.3973
4	EN01	MBOA-selected	18	0.4365
4	EN01	MBOA-selected	20	0.4725
4	EN01	MBOA-selected	21	0.4931
4	EN01	MBOA-selected	23	0.5278
4	EN01	MBOA-selected	24	0.5468
4	HU2	LB-selected	0	0.0935
4	HU2	LB-selected	1	0.0969
4	HU2	LB-selected	4	0.1236
4	HU2	LB-selected	6	0.1643
4	HU2	LB-selected	8	0.2129
4	HU2	LB-selected	10	0.2697
4	HU2	LB-selected	12	0.3191
4	HU2	LB-selected	14	0.3684
4	HU2	LB-selected	16	0.415
4	HU2	LB-selected	18	0.4492
4	HU2	LB-selected	20	0.4805
4	HU2	LB-selected	21	0.5002
4	HU2	LB-selected	23	0.5411
4	HU2	LB-selected	24	0.5644
4	HU2	MBOA-selected	0	0.1021
4	HU2	MBOA-selected	1	0.1031
4	HU2	MBOA-selected	4	0.1305
4	HU2	MBOA-selected	6	0.1714
4	HU2	MBOA-selected	8	0.1971
4	HU2	MBOA-selected	10	0.2259
4	HU2	MBOA-selected	12	0.2556
4	HU2	MBOA-selected	14	0.2944
4	HU2	MBOA-selected	16	0.3309
4	HU2	MBOA-selected	18	0.3578
4	HU2	MBOA-selected	20	0.3843
4	HU2	MBOA-selected	21	0.3972
4	HU2	MBOA-selected	23	0.424
4	HU2	MBOA-selected	24	0.4381
4	IL9	LB-selected	0	0.0978
4	IL9	LB-selected	1	0.098
4	IL9	LB-selected	4	0.1185
4	IL9	LB-selected	6	0.1464
4	IL9	LB-selected	8	0.2124
4	IL9	LB-selected	10	0.306
4	IL9	LB-selected	12	0.366
4	IL9	LB-selected	14	0.4054
4	IL9	LB-selected	16	0.4403
4	IL9	LB-selected	18	0.4712
4	IL9	LB-selected	20	0.5015
4	IL9	LB-selected	21	0.5175
4	IL9	LB-selected	23	0.5463
4	IL9	LB-selected	24	0.5579
4	IL9	MBOA-selected	0	0.0968
4	IL9	MBOA-selected	1	0.1034
4	IL9	MBOA-selected	4	0.143
4	IL9	MBOA-selected	6	0.1737
4	IL9	MBOA-selected	8	0.202
4	IL9	MBOA-selected	10	0.2324
4	IL9	MBOA-selected	12	0.2641
4	IL9	MBOA-selected	14	0.2965
4	IL9	MBOA-selected	16	0.3259
4	IL9	MBOA-selected	18	0.3413
4	IL9	MBOA-selected	20	0.345
4	IL9	MBOA-selected	21	0.3501
4	IL9	MBOA-selected	23	0.3634
4	IL9	MBOA-selected	24	0.3702
4	IR2	LB-selected	0	0.1075
4	IR2	LB-selected	1	0.1028
4	IR2	LB-selected	4	0.1432
4	IR2	LB-selected	6	0.1909
4	IR2	LB-selected	8	0.2563
4	IR2	LB-selected	10	0.3236
4	IR2	LB-selected	12	0.3879
4	IR2	LB-selected	14	0.4381
4	IR2	LB-selected	16	0.4861
4	IR2	LB-selected	18	0.5287
4	IR2	LB-selected	20	0.5742
4	IR2	LB-selected	21	0.5979
4	IR2	LB-selected	23	0.6423
4	IR2	LB-selected	24	0.6608
4	IR2	MBOA-selected	0	0.1034
4	IR2	MBOA-selected	1	0.1057
4	IR2	MBOA-selected	4	0.1442
4	IR2	MBOA-selected	6	0.1927
4	IR2	MBOA-selected	8	0.2353
4	IR2	MBOA-selected	10	0.2737
4	IR2	MBOA-selected	12	0.3272
4	IR2	MBOA-selected	14	0.3871
4	IR2	MBOA-selected	16	0.4384
4	IR2	MBOA-selected	18	0.4838
4	IR2	MBOA-selected	20	0.5254
4	IR2	MBOA-selected	21	0.5463
4	IR2	MBOA-selected	23	0.587
4	IR2	MBOA-selected	24	0.6059
4	IT6	LB-selected	0	0.0978
4	IT6	LB-selected	1	0.1066
4	IT6	LB-selected	4	0.1208
4	IT6	LB-selected	6	0.1503
4	IT6	LB-selected	8	0.2285
4	IT6	LB-selected	10	0.3067
4	IT6	LB-selected	12	0.3624
4	IT6	LB-selected	14	0.4114
4	IT6	LB-selected	16	0.4376
4	IT6	LB-selected	18	0.4551
4	IT6	LB-selected	20	0.4712
4	IT6	LB-selected	21	0.4788
4	IT6	LB-selected	23	0.4901
4	IT6	LB-selected	24	0.4965
4	IT6	MBOA-selected	0	0.101
4	IT6	MBOA-selected	1	0.1041
4	IT6	MBOA-selected	4	0.1347
4	IT6	MBOA-selected	6	0.1717
4	IT6	MBOA-selected	8	0.2217
4	IT6	MBOA-selected	10	0.2898
4	IT6	MBOA-selected	12	0.3545
4	IT6	MBOA-selected	14	0.4023
4	IT6	MBOA-selected	16	0.443
4	IT6	MBOA-selected	18	0.4794
4	IT6	MBOA-selected	20	0.5098
4	IT6	MBOA-selected	21	0.5259
4	IT6	MBOA-selected	23	0.554
4	IT6	MBOA-selected	24	0.5649
4	LJ	LB-selected	0	0.1035
4	LJ	LB-selected	1	0.1028
4	LJ	LB-selected	4	0.1224
4	LJ	LB-selected	6	0.1446
4	LJ	LB-selected	8	0.178
4	LJ	LB-selected	10	0.2239
4	LJ	LB-selected	12	0.2701
4	LJ	LB-selected	14	0.3191
4	LJ	LB-selected	16	0.3582
4	LJ	LB-selected	18	0.3917
4	LJ	LB-selected	20	0.4231
[truncated: 2,481 more rows]

## Sheet: Fig. 3 and S2A
	1		2		3			MEAN		SE
Strain	LB-selected	MBOA-selected	LB-selected	MBOA-selected	LB-selected	MBOA-selected		LB-selected	MBOA-selected	LB-selected	MBOA-selected		% change
EN01-24	305.111	506	385.7	521.727	346.778	472.3		345.863	500.009	23.2685	14.5795		44.5686
DE2-34	449.556	432.875	470.556	457.75	366.333	385.111		428.815	425.245	31.8235	21.3132		-0.832398
DE6-41	470.727	388.333	372.889	487.556	308.667	330		384.094	401.963	47.1172	45.9901		4.65216
DIA-62	326.222	564.2	349.7	599.2	336.9	487.8		337.607	550.4	6.78667	32.8903		63.0296
IT6-44	480	433.4	488.545	560.364	388.3	414.4		452.282	469.388	32.0859	45.8174		3.78217
IR2-43	523.333	597.778	487.333	455.375	428.4	472.667		479.689	508.606	27.6702	44.8642		6.02841
HU2-39	482	542.273	400	649.2	396.3	528.727		426.1	573.4	27.9704	38.1012		34.5693
MG6286-45	286.375	460.778	276.25	481.111	239.25	458.8		267.292	466.896	14.3222	7.1303		74.6767
TT01-23	339.25	476	425.889	491	457.556	378.889		407.565	448.63	35.3595	35.1382		10.0757
B-49	504.778	550.667	430.8	565.444	398.7	487.4		444.759	534.504	31.4074	23.9351		20.1782
S5P8-50	347.429	557.714	341.125	483	291.625	514.625		326.726	518.446	17.6447	21.6526		58.6792
S10-54	412.778	529.667	424.375	583.333	377.3	502.727		404.818	538.576	14.1602	23.6915		33.0416
S12-55	454.222	453.25	474.5	428	359.889	375.333		429.537	418.861	35.3126	22.9521		-2.48545
S14-60	462.222	387.778	369.778	459	254.286	261		362.095	369.259	60.1489	57.9028		1.97849
S15-56	451.25	776	419.286	667.625	335.111	622.2		401.882	688.608	34.6373	45.621		71.3458
BIO-48	368.125	478.556	378.889	426.4	382.111	373.6		376.375	426.185	4.22858	30.2982		13.2342
MEX20-17	466	591.125	460.375	545.222	395.778	556.667		440.718	564.338	22.5285	13.795		28.0498
CN4-25	508.714	441.111	506.25	446.667	418.25	363.1		477.738	416.959	29.7526	26.9773		-12.7222
LJ-63	481.889	531.333	484.222	482.333	359.333	501.667		441.815	505.111	41.2462	14.2495		14.3264
IL9-35	449.182	643.889	475.2	599.444	393.636	573.364		439.339	605.566	24.0542	20.5877		37.8355

## Sheet: Fig. 3 and S2B
	1		2		3			MEAN		SE
Strain	LB-selected	MBOA-selected	LB-selected	MBOA-selected	LB-selected	MBOA-selected		LB-selected	MBOA-selected	LB-selected	MBOA-selected		% change
EN01-24	1.304	1.6101	1.3465	1.53927	1.42681	1.71803		1.35911	1.62247	0.0360081	0.0519735		19.3776
DE2-34	1.64196	2.10689	1.64067	2.07941	1.61535	2.38351		1.63266	2.18994	0.00866072	0.0971104		34.133
DE6-41	0.754821	1.36631	1.25125	1.39551	1.22619	1.62179		1.07742	1.4612	0.161461	0.0807346		35.6207
DIA-62	1.29103	2.80196	1.41427	2.87146	1.3154	2.31586		1.34023	2.66309	0.0376836	0.174771		98.7036
IT6-44	1.54326	1.60038	1.16674	1.70791	1.16674	1.59309		1.29224	1.63379	0.125509	0.0371157		26.4306
IR2-43	2.01685	2.40204	2.03222	2.42864	1.93555	2.81282		1.99487	2.54783	0.0299901	0.132717		27.7192
HU2-39	1.97816	2.0066	2.1411	2.22436	2.08033	2.05642		2.06653	2.09579	0.0475406	0.0658733		1.41593
MG6286-45	1.53045	2.41654	1.5472	2.3657	1.58765	2.49403		1.5551	2.42542	0.0169799	0.0373122		55.9658
TT01-23	1.58821	2.59421	1.67572	2.7433	1.7014	2.95305		1.65511	2.76352	0.0342632	0.104079		66.9688
B-49	1.81536	1.93593	1.80176	1.87868	1.85152	1.87254		1.82288	1.89571	0.0148462	0.0201847		3.99563
S5P8-50	0.947755	2.55016	0.980622	3.07356	0.99911	3.25797		0.975829	2.96056	0.0150172	0.211993		203.389
S10-54	1.40811	2.02466	1.56264	2.31468	1.53658	2.40804		1.50244	2.24913	0.0477627	0.115422		49.6984
S12-55	2.05529	2.16973	1.82223	2.19408	2.04274	2.24223		1.97342	2.20202	0.075682	0.0213017		11.5836
S14-60	1.76104	1.47386	1.83611	1.55345	1.9991	1.58739		1.86542	1.53823	0.0702674	0.0336439		-17.5395
S15-56	1.3033	2.78252	1.56558	2.6633	1.55511	3.19855		1.47466	2.88146	0.0857358	0.16224		95.3977
BIO-48	1.67167	1.75388	1.69483	1.75803	1.83872	1.90264		1.73507	1.80485	0.0522536	0.0489081		4.02168
MEX20-17	1.9769	2.8655	1.90522	2.97942	1.88211	2.97083		1.92141	2.93858	0.0285367	0.0366246		52.9387
CN4-25	2.02093	2.17169	1.95116	2.35024	2.16578	2.16304		2.04595	2.22832	0.0632077	0.0610079		8.91363
LJ-63	2.31212	2.3287	2.30842	2.34932	2.46161	2.42265		2.36071	2.36689	0.0504599	0.0285071		0.261558
IL9-35	1.43815	2.02352	1.40861	2.17265	1.55428	2.25675		1.46701	2.15097	0.0444574	0.0681957		46.6224

## Sheet: Fig. 3 and S2C
	1		2		3			MEAN		SE
Strain	LB-selected	MBOA-selected	LB-selected	MBOA-selected	LB-selected	MBOA-selected		LB-selected	MBOA-selected	LB-selected	MBOA-selected		% change
EN01-24	1026	1274.75	1188.25	1249.5	1228.75	1268		1147.67	1264.08	61.9466	7.54753		10.1438
DE2-34	1122	1863	1511.33	1829.33	1398.67	1749.67		1344	1814	115.667	33.6028		34.9702
DE6-41	793.2	2197.5	1271	2331	986.75	2253.5		1016.98	2260.67	138.755	38.7044		122.291
DIA-62	1251.5	1486	1386.67	1139.67	1383	1304.67		1340.39	1310.11	44.457	100.015		-2.25888
IT6-44	1278	1362.25	1211.75	1257	1261.75	1312.75		1250.5	1310.67	19.9348	30.4009		4.81141
IR2-43	1746	1613.33	1831.67	1505.67	1756.33	1542		1778	1553.67	26.9986	31.6234		-12.6172
HU2-39	976.8	1114	1130.5	1204.25	1125	1318		1077.43	1212.08	50.3417	59.0198		12.4973
MG6286-45	1477.33	2317.5	1706.33	1570	1621.67	1575.33		1601.78	1820.94	66.8504	248.283		13.6827
TT01-23	1472.33	1484	1506	1641.67	1559	1491.67		1512.44	1539.11	25.2252	51.3255		1.76315
B-49	1317	1175.25	1436.33	1230	1350.67	1604		1368	1336.42	35.522	134.722		-2.30872
S5P8-50	944	1395.75	1362.67	1801	1186	1775		1164.22	1657.25	121.348	130.965		42.3483
S10-54	1243.75	1133.5	1568.67	1427.33	1576	1541.67		1462.81	1367.5	109.548	121.566		-6.51526
S12-55	1671.33	2398.5	2410	2594	1588.67	2429		1890	2473.83	261.093	60.725		30.8907
S14-60	1633.33	1141	1231	1348	1653.67	1332.33		1506	1273.78	137.625	66.5428		-15.4198
S15-56	1275.5	1472.75	1359	1567.5	1408	2018.33		1347.5	1686.19	38.6792	168.307		25.135
BIO-48	876.4	994.6	1036.25	1229.5	1010.75	1253.75		974.467	1159.28	49.5828	82.6387		18.9659
MEX20-17	766.667	979.4	1173.25	1067.5	1073.75	952.6		1004.56	999.833	122.363	34.7066		-0.470081
CN4-25	1879.33	1604	1796.33	2265	1820.67	1635.33		1832.11	1834.78	24.6339	215.301		0.145552
LJ-63	1318.25	1217.2	1344.75	1362	1268.75	1408.5		1310.58	1329.23	22.2717	57.6026		1.42303
IL9-35	944.25	1590.67	947	1525	867.25	1333.33		919.5	1483	26.1371	77.197		61.2833

## Sheet: Fig. 3 and S2D
	1		2		3			MEAN		SE
Strain	LB-selected	MBOA-selected	LB-selected	MBOA-selected	LB-selected	MBOA-selected		LB-selected	MBOA-selected	LB-selected	MBOA-selected		% change
EN01-24	14.0941	24.8542	22.0802	29.9786	16.4377	28.6887		17.5373	27.8405	2.37005	1.53889		58.7501
DE2-34	25.2578	25.9878	25	33.2119	19.0971	25.4232		23.1183	28.2076	2.01197	2.50744		22.0143
DE6-41	22.6444	12.6335	11.0657	11.9404	21.8137	13.3916		18.5079	12.6552	3.72885	0.41909		-31.6229
DIA-62	23.4156	62.3542	26.6009	28.2447	12.189	29.3475		20.7352	39.9821	4.37089	11.1906		92.8225
IT6-44	19.1111	22.3825	22.6097	42.935	13.6404	21.4188		18.4537	28.9121	2.60997	7.01696		56.6732
IR2-43	47.5179	29.0188	27.5708	17.949	43.0612	21.3922		39.3833	22.7867	6.04474	3.27075		-42.1413
HU2-39	24.008	18.9644	23.9526	24.2107	14.5128	14.5809		20.8245	19.252	3.15586	2.7836		-7.55089
MG6286-45	24.1538	19.8767	23.3333	21.1154	21.0491	16.0325		22.8454	19.0082	0.928885	1.5302		-16.7965
TT01-23	22.7205	20.3741	19.8448	25.8028	17.5501	23.4031		20.0385	23.1933	1.49568	1.57063		15.7441
B-49	23.477	39.9732	27.4315	42.9836	19.2231	48.5926		23.3772	43.8498	2.3701	2.52563		87.575
S5P8-50	19.3418	21.5111	21.6496	27.531	20.0042	22.4529		20.3318	23.8317	0.686065	1.86954		17.2135
S10-54	12.1083	24.3515	17.628	37.3913	10.9174	17.1153		13.5512	26.286	2.06716	5.93257		93.975
S12-55	20.9119	20.7941	19.2525	34.7438	16.6722	26.5735		18.9455	27.3705	1.23349	4.0466		44.4693
S14-60	25.9079	25.2372	39.4514	38.9645	23.268	41.0435		29.5424	35.0817	5.01274	4.95874		18.7502
S15-56	28.5048	15	23.9216	21.3608	18.3091	18.4605		23.5785	18.2737	2.94825	1.83857		-22.4983
BIO-48	28.4245	23.4661	29.0162	22.0148	24.3653	16.2448		27.2687	20.5752	1.4617	2.20538		-24.5463
MEX20-17	22.5508	25.7143	23.8566	64.2024	21.8055	72.0132		22.7376	53.9766	0.599423	14.3099		137.389
CN4-25	19.8255	27.2393	30.375	33.5084	21.6877	31.8413		23.9627	30.863	3.25089	1.87467		28.7959
LJ-63	24.7679	42.6748	28.3017	30.96	37.283	28.5419		30.1176	34.0589	3.72513	4.36415		13.0865
IL9-35	20.3143	20.25	66.3827	24.4204	25.0858	14.4213		37.2609	19.6972	14.6259	2.89969		-47.137

## Sheet: Fig. 3 and S2E
	1		2		3			MEAN		SE
Strain	LB-selected	MBOA-selected	LB-selected	MBOA-selected	LB-selected	MBOA-selected		LB-selected	MBOA-selected	LB-selected	MBOA-selected		% change
EN01-24	1355.25	1074.4	1329.5	1059.4	1241.75	1310.75		1308.83	1148.18	34.3555	81.3986		-12.2743
DE2-34	1081.6	1325.25	1276.75	1298.5	1148.5	1260.25		1168.95	1294.67	57.2554	18.8615		10.7547
DE6-41	1182.2	1363	1443.75	1314	1196.25	1262.25		1274.07	1313.08	84.9386	29.0876		3.06237
DIA-62	1342	1109.2	1302.25	1326.75	1231	1041.2		1291.75	1159.05	32.4702	86.1171		-10.2729
IT6-44	1376	1092.2	1003.2	1307.5	1158.25	1371.25		1179.15	1256.98	108.124	84.4219		6.6008
IR2-43	1093.2	1023.75	1291	1048	1321	1071		1235.07	1047.58	71.46	13.6415		-15.18
HU2-39	962.6	954.8	1284	964.4	1119.5	1094.25		1122.03	1004.48	92.7888	44.9688		-10.4765
MG6286-45	1155.4	1290	1288	1043.2	1256.25	1302		1233.22	1211.73	39.9733	84.3378		-1.74206
TT01-23	1179	1276.6	1275.5	899.4	1063.75	1494.75		1172.75	1223.58	61.2068	173.895		4.33454
B-49	1046.8	1041	1268.25	1164	1143.25	1187.5		1152.77	1130.83	64.104	45.4261		-1.90267
S5P8-50	1321.75	1141.6	1015.4	1289.5	1142.75	1327.5		1159.97	1252.87	88.8536	56.7045		8.00885
S10-54	1120.4	1087	1219.75	959.6	1199.5	972.2		1179.88	1006.27	30.3107	40.5302		-14.7147
S12-55	1077.4	1197.4	1002.4	1257.5	1333	1082		1137.6	1178.97	100.07	51.494		3.63631
S14-60	1400.25	1198	1206.25	1418.25	1204	963.4		1270.17	1193.22	65.0449	131.326		-6.05826
S15-56	1242.5	1219.4	1230.25	1047.6	1229.75	1330.75		1234.17	1199.25	4.16917	82.3569		-2.82917
BIO-48	1059.4	1338.5	1235.25	1255.75	935.6	1074.8		1076.75	1223.02	86.9354	77.8632		13.5841
MEX20-17	1231	1058	1006.8	1164.5	1147.75	994.25		1128.52	1072.25	65.4315	49.6607		-4.9859
CN4-25	1068.2	1121.4	1554	1266.25	1280.25	1227.25		1300.82	1204.97	140.615	43.2735		-7.36845
LJ-63	1363.25	1284.75	1102.25	1261.5	1239.5	1163.2		1235	1236.48	75.3778	37.2513		0.120108
IL9-35	1364	1079.4	1318	1004.6	1613.33	1148.25		1431.78	1077.42	91.7439	41.48		-24.7497

## Sheet: Fig. 3 and S2F
	1		2		3			MEAN		SE
Strain	LB-selected	MBOA-selected	LB-selected	MBOA-selected	LB-selected	MBOA-selected		LB-selected	MBOA-selected	LB-selected	MBOA-selected		% change
EN01-24	3.02045	3.0397	3.26766	3.10589	3.34604	3.36404		3.21138	3.16988	0.098111	0.0989447		-1.29238
DE2-34	3.02043	3.09731	3.19098	3.04677	3.50323	3.07259		3.23822	3.07222	0.14136	0.0145917		-5.12599
DE6-41	3.47849	3.48096	3.68293	3.70474	3.87973	4.70837		3.68038	3.96469	0.115833	0.377408		7.725
DIA-62	2.86244	2.96696	2.97178	3.71257	3.26271	3.907		3.03231	3.52884	0.119444	0.286492		16.3747
IT6-44	3.80378	2.54119	2.80855	2.78219	3.29357	3.12886		3.30197	2.81742	0.28733	0.170558		-14.6746
IR2-43	3.25631	2.12406	3.51316	2.3784	4.12056	2.71529		3.63001	2.40591	0.256237	0.171228		-33.7215
HU2-39	3.33811	2.43689	3.64487	2.13615	3.6182	2.58973		3.53372	2.38759	0.0981109	0.133236		-32.4341
MG6286-45	3.13032	3.44196	3.40519	3.77159	3.65096	4.14215		3.39549	3.78523	0.150376	0.20224		11.4783
TT01-23	3.3529	3.39243	4.09545	4.15826	4.16528	4.41522		3.87121	3.98864	0.259937	0.307192		3.0333
B-49	3.69864	3.24604	4.16413	4.02589	4.59844	3.78501		4.15373	3.68565	0.259801	0.23054		-11.2691
S5P8-50	3.18865	3.86599	3.21926	3.35505	3.87139	2.84135		3.42643	3.35413	0.222653	0.29579		-2.11005
S10-54	3.84301	3.32436	4.99372	3.34262	5.14202	4.41336		4.65958	3.69345	0.410527	0.359995		-20.7344
S12-55	2.90433	2.59494	3.49137	3.3489	3.79741	3.34038		3.39771	3.09474	0.262029	0.249911		-8.91672
S14-60	3.15083	3.24906	3.29534	3.81209	3.55265	4.1958		3.33294	3.75231	0.11751	0.27493		12.5827
S15-56	2.92651	3.84016	3.4447	4.8181	3.27759	5.33145		3.21627	4.66324	0.152699	0.437406		44.9891
BIO-48	2.88859	3.41401	3.362	3.63262	3.48794	4.2738		3.24618	3.77348	0.182451	0.257998		16.2437
MEX20-17	2.41003	2.47673	2.55427	2.8074	3.13474	3.13627		2.69968	2.8068	0.221478	0.190391		3.96789
CN4-25	2.92564	3.3071	3.55627	4.32089	3.61637	4.23348		3.36609	3.95382	0.220909	0.324345		17.4602
LJ-63	3.2788	3.11715	3.53009	3.30615	4.0563	3.45472		3.62173	3.29268	0.229076	0.0976799		-9.08557
IL9-35	3.42555	3.29381	3.74222	3.14919	3.75921	3.77104		3.64233	3.40468	0.1085	0.187876		-6.52458

[truncated: 2 more sheets: Fig. 3 and S2G, Fig. 3 and S2H]
